# Supplementary material for: Phage susceptibility testing and infectious titer determination through wide-field lensless monitoring of phage plaque growth
Source: PLoS One. 2021 Mar 23;16(3):e0248917. doi: 10.1371/journal.pone.0248917 (PMC7987195; doi:10.1371/journal.pone.0248917)
Supplement: S1 Dataset — (ZIP) [file pone.0248917.s003.zip › S1_dataset.txt]

This .tif stack stems from vB_SauM_2002 phage on S. aureus Laus102 plaque lensless acquisition. 
It has been created by making a region of interest (ROI) around a phage plaque and duplicating this ROI. 
Note that the time slot between each image is 10min.
The reference of the phage plaque is ref01 which corresponds to the column Area01 in S2_dataset.
