# Supplementary material for: Phage susceptibility testing and infectious titer determination through wide-field lensless monitoring of phage plaque growth
Source: PLoS One. 2021 Mar 23;16(3):e0248917. doi: 10.1371/journal.pone.0248917 (PMC7987195; doi:10.1371/journal.pone.0248917)
Supplement: S2 Dataset — (CSV) [file pone.0248917.s004.csv]

Slice	Time(h)	Area01	Area02	Area03	Area04	Area05	Area06	Area07	Area08	Area09	Area10	Area11	Area12	Area13	Area14	Area15	Area16	Area17	Area18	Area19
1	0	0	0	0	0	0	0	0	3,634	0	0	0	0	0	0	0	0	0	0	0
2	0,033333333	0	0	0	0	0	0	0	3,632	0	0	0	0	0	0	0	0	0	0	0
3	0,066666667	0	0	0	0	0	0	0	3,63	0	0	0	0	0	0	0	0	0	0	0
4	0,1	0	0	0	0,045	0	0	0	3,628	0	0	0	0	0	0	0	0	0	0	0
5	0,133333333	0	0	0	0	0	0	0	3,627	0	0	0	0	0	0	0	0	0	0	0
6	0,166666667	0	0	0	0,045	0	0	0	3,626	0	0	0	0	0	0	0	0	0	0	0
7	0,2	0	0	0	0	0	0	0	3,627	0	0	0	0	0	0	0	0	0	0	0
8	0,233333333	0	0	0	0,046	0	0	0	3,627	0	0	0	0	0	0	0	0	0	0	0
9	0,266666667	0	0	0	0	0	0	0	3,627	0	0	0	0	0	0	0	0	0	0	0
10	0,3	0	0	0	0	0	0	0	3,627	0	0	0	0	0	0	0	0	0	0	0
11	0,333333333	0	0	0	0,057	0	0	0	3,627	0	0	0	0	0	0	0	0	0	0	0
12	0,366666667	0	0	0	0	0	0	0	3,626	0	0	0	0	0	0	0	0	0	0	0
13	0,4	0	0	0	0	0	0	0	3,626	0	0	0	0	0	0	0	0	0	0	0
14	0,433333333	0	0	0	0	0	0	0	3,626	0	0	0	0	0	0	0	0	0	0	0
15	0,466666667	0	0,039	0	0	0	0	0	3,626	0	0	0	0	0	0	0	0	0	0	0
16	0,5	0	0	0	0	0	0	0	3,626	0	0	0	0	0	0	0	0	0	0	0
17	0,533333333	0	0	0	0	0	0	0	3,625	0	0	0	0	0	0	0	0	0	0	0
18	0,566666667	0	0	0	0	0	0	0	3,626	0	0	0	0	0	0	0	0	0	0	0
19	0,6	0	0	0	0,047	0	0	0	3,626	0	0	0	0	0	0	0	0	0	0	0
20	0,633333333	0	0	0	0	0	0	0	3,626	0	0	0	0	0	0	0	0	0	0	0
21	0,666666667	0	0	0	0	0	0	0	3,625	0	0	0	0	0	0	0	0	0	0	0
22	0,7	0	0	0	0	0	0	0	3,626	0	0	0	0	0	0	0	0	0	0	0
23	0,733333333	0	0,039	0	0	0	0	0	3,626	0	0	0	0	0	0	0	0	0	0	0
24	0,766666667	0	0	0	0	0	0	0	3,626	0	0	0	0	0	0	0	0	0	0	0
25	0,8	0	0	0	0,088	0	0	0	3,626	0	0	0	0	0	0	0	0	0	0	0
26	0,833333333	0	0	0	0,046	0	0	0	3,625	0	0	0	0	0	0	0	0	0	0	0
27	0,866666667	0	0,041	0	1,744	0	0	0	3,626	0	0	0	0	0	0	0	0	0	0	0
28	0,9	0	0,041	0	1,756	0	0	0	3,626	0	0	0	0	0	0	0	0	0	0	0
29	0,933333333	0	0	0	2,365	0	0	0	3,626	0	0	0	0	0	0	0	0	0	0	0
30	0,966666667	0	0	0	2,365	0	0	0	3,626	0	0	0	0	0	0	0	0	0	0	0
31	1	0	0	0	2,364	0	0	0	3,626	0	0	0	0	0	0	0	0	0	0	0
32	1,033333333	0	0	0	2,364	0	0	0	3,625	0	0	0	0	0	0	0	0	0	0	0
33	1,066666667	0	0	0	2,365	0	0	0	3,625	0	0	0	0	0	0	0	0	0	0	0
34	1,1	0	0	0	2,364	0	0	0	3,625	0	0	0	0	0	0	0	0	0	0	0
35	1,133333333	0	0	0	2,365	0	0	0	3,625	0	0	0	0	0	0	0	0	0	0	0
36	1,166666667	0	0	0	2,365	0	0	0	3,624	0	0	0	0	0	0	0	0	0	0	0
37	1,2	0	0	0	2,365	0	0	0	3,625	0	0	0	0	0	0	0	0	0	0	0
38	1,233333333	0	0	0	2,364	0	0	0	3,624	0	0	0	0	0	0	0	0	0	0	0
39	1,266666667	0	0	0	2,365	0	0	0	3,623	0	0	0	0	0	0	0	0	0	0	0
40	1,3	0	0	0	0,08	0	0	0	3,622	0	0	0	0	0	0	0	0	0	0	0
41	1,333333333	0	0	0	0,113	0	0	0	3,623	0	0	0	0	0	0	0	0	0	0	0
42	1,366666667	0	0	0	0,046	0	0	0	3,623	0	0	0	0	0	0	0	0	0	0	0
43	1,4	0	0	0	0,045	0	0	0	3,624	0	0	0	0	0	0	0	0	0	0	0
44	1,433333333	0	0	0	0,09	0	0	0	3,623	0	0	0	0	0	0	0	0	0	0	0
45	1,466666667	0	0	0	0,041	0	0	0	3,621	0	0	0	0	0	0	0	0	0	0	0
46	1,5	0	0	0	0,196	0	0	0	3,623	0	0	0	0	0	0	0	0	0	0	0
47	1,533333333	0	0	0	0,086	0	0	0	3,622	0	0	0	0	0	0	0	0	0	0	0
48	1,566666667	0	0	0	0,069	0	0	0	3,62	0	0	0	0	0	0	0	0	0	0	0
49	1,6	0	0	0	0	0	0	0	3,622	0	0	0	0	0	0	0	0	0	0	0
50	1,633333333	0	0	0	0,085	0	0	0	3,621	0	0	0	0	0	0	0	0	0	0	0
51	1,666666667	0	0	0	0,042	0	0	0	3,62	0	0	0	0	0	0	0	0	0	0	0
52	1,7	0	0	0	0,04	0	0	0	3,619	0	0	0	0	0	0	0	0	0	0	0
53	1,733333333	0	0	0	0,049	0	0	0	3,62	0	0	0	0	0	0	0	0	0	0	0
54	1,766666667	0	0	0	0	0	0	0	3,619	0	0	0	0	0	0	0	0	0	0	0
55	1,8	0	0	0	0	0	0	0	3,619	0	0	0	0	0	0	0	0	0	0	0
56	1,833333333	0	0	0	0	0	0	0	3,618	0	0	0	0	0	0	0	0	0	0	0
57	1,866666667	0	0	0	0	0	0	0	3,618	0	0	0	0	0	0	0	0	0	0	0
58	1,9	0	0	0	0	0	0	0	3,617	0	0	0	0	0	0	0	0	0	0	0
59	1,933333333	0	0	0	0,067	0	0	0	3,618	0	0	0	0	0	0	0	0	0	0	0
60	1,966666667	0	0	0	0,052	0	0,037	0	3,617	0	0	0	0	0	0	0	0	0	0	0
61	2	0	0	0	0	0	0,037	0	3,617	0	0	0	0	0	0	0	0	0	0	0
62	2,033333333	0	0	0	0	0	0	0	3,617	0	0	0	0	0	0	0	0	0	0	0
63	2,066666667	0	0	0	0,096	0	0	0	3,616	0	0	0	0	0	0	0	0	0	0	0
64	2,1	0	0	0	0,049	0	0	0	3,615	0	0	0	0	0	0	0	0	0	0	0
65	2,133333333	0	0	0	0	0	0	0	3,614	0	0	0	0	0	0	0	0	0	0	0
66	2,166666667	0	0	0	0	0	0	0	3,611	0	0	0	0	0	0	0	0	0	0	0
67	2,2	0	0	0	0	0	0	0	3,611	0	0	0	0	0	0	0	0	0	0	0
68	2,233333333	0	0	0	0	0	0	0	3,61	0	0	0	0	0	0	0	0	0	0	0
69	2,266666667	0	0	0	0	0	0	0	3,609	0	0	0	0	0	0	0	0	0	0	0
70	2,3	0	0	0	0	0	0	0	3,61	0	0	0	0	0	0	0	0	0	0	0
71	2,333333333	0	0	0	0	0	0	0	3,612	0	0	0	0	0	0	0	0	0	0	0
72	2,366666667	0	0	0	0	0	0	0	3,609	0	0	0	0	0	0	0	0	0	0	0
73	2,4	0	0	0	0	0	0	0	3,609	0	0	0	0	0	0	0	0	0	0	0
74	2,433333333	0	0	0	0	0	0	0	3,61	0	0	0	0	0	0	0	0	0	0	0
75	2,466666667	0	0	0	0	0	0	0	3,609	0	0	0	0	0	0	0	0	0	0	0
76	2,5	0	0	0	0	0	0	0	3,61	0	0	0	0	0	0	0	0	0	0	0
77	2,533333333	0	0	0	0	0	0	0	3,608	0	0	0	0	0	0	0	0	0	0	0
78	2,566666667	0	0	0	0	0	0	0	3,608	0	0	0	0	0	0	0	0	0	0	0
79	2,6	0	0	0	0	0	0	0	3,608	0	0	0	0	0	0	0	0	0	0	0
80	2,633333333	0	0	0	0,08	0	0	0	3,607	0	0	0	0	0	0	0	0	0	0	0
81	2,666666667	0	0	0	0	0	0	0	3,608	0	0	0	0	0	0	0	0	0	0	0
82	2,7	0	0	0	0	0	0	0	3,605	0	0	0	0	0	0	0	0	0	0	0
83	2,733333333	0	0	0	0,064	0	0	0	3,61	0	0	0	0	0	0	0	0	0	0	0
84	2,766666667	0	0	0	0	0	0	0	3,612	0	0	0	0	0	0	0	0	0	0	0
85	2,8	0	0	0	0	0	0	0	3,609	0	0	0	0	0	0	0	0	0	0	0
86	2,833333333	0	0	0	0	0	0	0	3,611	0	0	0	0	0	0	0	0	0	0	0
87	2,866666667	0	0	0	0	0	0	0	3,61	0	0	0	0	0	0	0	0	0	0	0
88	2,9	0	0	0	0	0	0	0	3,609	0	0	0	0	0	0	0	0	0	0	0
89	2,933333333	0	0	0	0,051	0	0	0	3,607	0	0	0	0	0	0	0	0	0	0	0
90	2,966666667	0	0	0	0	0	0	0	3,608	0	0	0	0	0	0	0	0	0	0	0
91	3	0	0	0	0,051	0	0	0	3,652	0	0	0	0	0	0	0	0	0	0	0
92	3,033333333	0	0	0	0	0	0	0	3,606	0	0	0	0	0	0	0	0	0	0	0
93	3,066666667	0	0	0	0	0	0	0	3,657	0	0	0	0	0	0	0	0	0	0	0
94	3,1	0	0	0	0	0	0	0	3,654	0	0	0	0	0	0	0	0	0	0	0
95	3,133333333	0	0	0	0	0	0	0	3,654	0	0	0	0	0	0	0	0	0	0	0
96	3,166666667	0	0	0	0	0	0	0	3,655	0	0	0	0	0	0	0	0	0,06	0	0
97	3,2	0	0	0	0,04	0	0	0	3,657	0	0	0	0	0	0	0	0	0,059	0	0
98	3,233333333	0	0	0	0	0	0	0	3,609	0	0	0	0	0	0	0	0	0,057	0	0
99	3,266666667	0	0	0	0	0	0	0	3,654	0	0	0	0	0	0	0	0	0,057	0	0
100	3,3	0	0	0	0	0	0	0	3,607	0	0	0	0	0	0	0	0	0,059	0	0
101	3,333333333	0	0	0	0	0	0	0	3,606	0	0	0	0	0	0	0	0	0,059	0	0
102	3,366666667	0	0	0	0,087	0	0,039	0	3,609	0	0	0	0	0	0	0	0	0,059	0	0
103	3,4	0	0	0	0	0	0	0	3,606	0	0	0	0	0	0	0	0	0,062	0,049	0
104	3,433333333	0	0	0	0,09	0	0	0	3,605	0	0	0	0	0	0	0	0	0,062	0	0
105	3,466666667	0	0	0	0	0	0	0	3,606	0	0	0	0	0	0	0	0	0,063	0	0
106	3,5	0	0	0	0,04	0	0	0	3,605	0	0	0	0	0	0	0	0	0,065	0	0
107	3,533333333	0	0	0	0	0	0	0	3,605	0	0	0	0	0	0	0	0	0,067	0	0
108	3,566666667	0	0	0	0	0	0	0	3,604	0	0	0	0	0	0	0	0	0,067	0	0
109	3,6	0	0	0	0	0	0	0	3,604	0	0	0	0	0	0	0	0	0,067	0,049	0
110	3,633333333	0,065	0	0	0	0	0	0	3,602	0	0	0	0	0	0	0	0	0,068	0	0
111	3,666666667	0,065	0	0	0	0	0	0	3,604	0	0	0	0	0	0	0	0,07	0,069	0	0
112	3,7	0,066	0	0	0	0	0	0	3,602	0	0	0	0	0	0	0	0,072	0,069	0	0
113	3,733333333	0,067	0	0	0,142	0	0	0	3,652	0	0	0	0	0	0	0	0,073	0,07	0	0
114	3,766666667	0,068	0	0	0	0	0	0	3,599	0	0	0	0	0	0	0	0,074	0,07	0	0
115	3,8	0,069	0	0	0	0	0	0	3,6	0	0	0	0	0	0	0	0	0,072	0,052	0
116	3,833333333	0,069	0	0	0	0	0	0	3,599	0	0	0	0	0	0	0	0,077	0,071	0	0
117	3,866666667	0,07	0	0	0	0	0	0	3,601	0	0	0	0	0	0	0	0,081	0,073	0	0
118	3,9	0,071	0	0	0	0	0	0	3,6	0	0	0	0	0	0	0	0,08	0,073	0	0
119	3,933333333	0,072	0	0	0	0	0	0	3,599	0	0	0	0	0	0	0	0,083	0,073	0	0
120	3,966666667	0,073	0	0	0,062	0	0	0	3,598	0	0	0	0	0	0	0	0,084	0,074	0,049	0
121	4	0,073	0	0	0,042	0	0	0,069	3,598	0	0	0	0	0	0	0	0,083	0,074	0,047	0
122	4,033333333	0,074	0	0	0,137	0	0	0,07	3,644	0	0	0	0	0	0	0	0,085	0,074	0,046	0
123	4,066666667	0,074	0	0	0	0	0	0,071	3,594	0	0	0	0	0	0	0	0,088	0,076	0,046	0
124	4,1	0,075	0	0	0	0	0	0,07	3,643	0	0	0	0	0	0	0	0,09	0,077	0,046	0
125	4,133333333	0,076	0	0	0	0	0	0,071	3,598	0	0	0	0	0	0	0	0,092	0,078	0,045	0
126	4,166666667	0,076	0	0	0	0	0	0,073	3,59	0	0	0	0	0	0	0	0,094	0,077	0,044	0
127	4,2	0,078	0	0	0	0	0	0,074	3,63	0	0	0	0	0	0	0	0,097	0,077	0,045	0
128	4,233333333	0,079	0	0	0	0	0	0,076	3,591	0	0	0	0	0	0	0	0,099	0,078	0,043	0
129	4,266666667	0,08	0	0	0	0	0	0,077	3,627	0	0	0	0	0	0	0	0,101	0,08	0,043	0
130	4,3	0,081	0	0	0	0	0	0,079	3,625	0	0	0	0	0	0	0	0,103	0,08	0,04	0
131	4,333333333	0,082	0,07	0	0	0	0	0,081	3,623	0	0	0	0	0	0	0	0,104	0,08	0,039	0
132	4,366666667	0,082	0,073	0	0,089	0	0	0,082	3,585	0	0	0	0	0	0	0	0,106	0,081	0,04	0
133	4,4	0,084	0,072	0	0	0	0	0,085	3,614	0	0	0	0	0	0	0	0,108	0,083	0,041	0
134	4,433333333	0,086	0,073	0,054	0	0	0	0,086	0,106	0	0	0	0	0	0	0	0,111	0,083	0,04	0
135	4,466666667	0,088	0,075	0,054	0	0	0	0,088	0,108	0	0	0	0	0	0	0	0,113	0,085	0,04	0
136	4,5	0,09	0,076	0,054	0	0	0	0,089	0,11	0	0,046	0	0	0	0	0	0,116	0,086	0,039	0
137	4,533333333	0,093	0,078	0,052	0	0	0	0,091	0,112	0	0,047	0	0	0	0	0	0,118	0,086	0,038	0
138	4,566666667	0,094	0,08	0,052	0	0	0	0,093	0,118	0	0,047	0	0	0	0	0	0,12	0,089	0	0
139	4,6	0,096	0,082	0,053	0	0	0	0,095	0,119	0	0,048	0	0	0	0	0	0,124	0,089	0,039	0
140	4,633333333	0,098	0,084	0,053	0	0	0	0,096	0,123	0	0,049	0	0	0	0	0	0,125	0,091	0,037	0
141	4,666666667	0,1	0,085	0,053	0	0	0	0,099	0,123	0	0,049	0	0	0	0	0	0,129	0,092	0	0
142	4,7	0,103	0,086	0,054	0,066	0	0	0,102	0,125	0	0,051	0	0	0	0	0	0,132	0,092	0,037	0
143	4,733333333	0,105	0,088	0,053	0,064	0	0	0,102	0,13	0	0,049	0	0	0	0	0	0,135	0,094	0	0
144	4,766666667	0,107	0,091	0,053	0,055	0	0	0,104	0,13	0	0,05	0	0	0	0	0	0,137	0,094	0	0
145	4,8	0,109	0,091	0,053	0	0	0	0,105	0,134	0	0,051	0	0	0	0	0	0,139	0,095	0	0
146	4,833333333	0,11	0,094	0,054	0	0	0	0,107	0,137	0	0,053	0	0	0	0	0	0,142	0,097	0	0
147	4,866666667	0,113	0,096	0,054	0	0,091	0	0,11	0,137	0	0,054	0	0	0	0	0	0,144	0,097	0	0
148	4,9	0,114	0,097	0,054	0	0,092	0	0,11	0,14	0	0,056	0	0	0	0	0	0,147	0,1	0	0
149	4,933333333	0,115	0,1	0,055	0	0,094	0	0,112	0,141	0	0,057	0	0	0	0	0	0,149	0,101	0	0
150	4,966666667	0,117	0,1	0,054	0	0,095	0	0,115	0,145	0	0,057	0	0	0	0	0	0,151	0,102	0	0
151	5	0,118	0,103	0,054	0	0,098	0	0,116	0,146	0	0,058	0	0	0	0	0	0,153	0,103	0	0
152	5,033333333	0,121	0,102	0,055	0	0,098	0	0,117	0,148	0	0,06	0	0	0	0	0	0,153	0,104	0	0
153	5,066666667	0,123	0,104	0,056	0	0,1	0	0,118	0,15	0	0,061	0	0	0	0	0	0,157	0,104	0	0
154	5,1	0,123	0,105	0,055	0	0,101	0	0,119	0,15	0	0,061	0	0	0	0	0	0,157	0,104	0	0
155	5,133333333	0,126	0,107	0,056	0	0,102	0	0,12	0,153	0	0,062	0	0	0	0	0	0,16	0,105	0	0
156	5,166666667	0,127	0,109	0,055	0	0,102	0	0,121	0,154	0	0,064	0	0	0	0	0	0,161	0,106	0	0
157	5,2	0,129	0,11	0,057	0	0,103	0	0,122	0,155	0	0,065	0	0	0	0	0	0,165	0,107	0	0
158	5,233333333	0,132	0,111	0,057	0	0,105	0	0,122	0,155	0	0,066	0	0	0	0	0	0,166	0,108	0	0
159	5,266666667	0,133	0,112	0,058	0,048	0,107	0	0,125	0,157	0	0,067	0	0	0	0	0	0,167	0,108	0	0
160	5,3	0,135	0,114	0,059	0,047	0,109	0	0,126	0,16	0	0,067	0	0	0	0	0	0,169	0,109	0	0
161	5,333333333	0,135	0,116	0,06	0,048	0,109	0	0,128	0,16	0	0,068	0	0	0	0	0	0,173	0,111	0	0
162	5,366666667	0,138	0,117	0,06	0,047	0,111	0	0,129	0,161	0	0,069	0	0	0	0	0	0,175	0,111	0	0
163	5,4	0,14	0,117	0,062	0,047	0,113	0	0,129	0,163	0	0,07	0	0	0	0	0	0,177	0,112	0	0
164	5,433333333	0,14	0,121	0,064	0,047	0,113	0	0,131	0,165	0	0,07	0	0	0	0	0	0,18	0,114	0	0
165	5,466666667	0,142	0,121	0,064	0,047	0,116	0	0,132	0,165	0	0,071	0	0	0	0	0	0,182	0,115	0	0
166	5,5	0,145	0,122	0,065	0,046	0,117	0	0,133	0,167	0	0,074	0	0	0	0	0	0,185	0,115	0	0
167	5,533333333	0,148	0,124	0,065	0,046	0,118	0	0,136	0,17	0	0,074	0	0	0	0	0	0,189	0,116	0	0
168	5,566666667	0,148	0,126	0,066	0,046	0,119	0	0,137	0,17	0	0,077	0	0	0	0	0	0,19	0,117	0	0
169	5,6	0,15	0,129	0,066	0,045	0,12	0	0,139	0,172	0	0,078	0	0	0	0	0	0,193	0,119	0	0
170	5,633333333	0,153	0,129	0,067	0,044	0,124	0	0,14	0,175	0	0,079	0	0	0	0	0	0,196	0,12	0	0
171	5,666666667	0,154	0,129	0,067	0,043	0,124	0	0,142	0,177	0	0,08	0	0	0	0	0	0,198	0,122	0	0
172	5,7	0,156	0,131	0,068	0,044	0,126	0	0,144	0,179	0	0,081	0	0	0	0	0	0,202	0,123	0	0
173	5,733333333	0,157	0,134	0,069	0,043	0,127	0	0,146	0,182	0	0,083	0	0	0	0	0	0,204	0,125	0	0
174	5,766666667	0,159	0,135	0,071	0,043	0,129	0	0,147	0,185	0	0,084	0	0	0	0	0	0,206	0,125	0	0
175	5,8	0,162	0,137	0,071	0,043	0,131	0	0,148	0,186	0	0,086	0	0	0	0	0	0,207	0,127	0	0
176	5,833333333	0,165	0,139	0,071	0,043	0,132	0	0,151	0,19	0	0,087	0	0	0	0	0	0,21	0,128	0	0
177	5,866666667	0,165	0,139	0,073	0,042	0,133	0	0,152	0,192	0	0,089	0	0	0	0	0	0,212	0,129	0	0
178	5,9	0,167	0,139	0,074	0,042	0,136	0	0,155	0,194	0	0,09	0	0	0	0	0	0,215	0,13	0	0
179	5,933333333	0,168	0,14	0,075	0,042	0,136	0	0,156	0,197	0	0,091	0	0	0	0	0	0,217	0,133	0	0
180	5,966666667	0,172	0,143	0,075	0,041	0,138	0	0,158	0,2	0	0,092	0	0	0	0	0	0,221	0,134	0	0
181	6	0,174	0,145	0,075	0,042	0,14	0	0,16	0,203	0	0,095	0	0	0	0,037	0	0,224	0,135	0	0
182	6,033333333	0,176	0,146	0,077	0,041	0,142	0	0,163	0,206	0	0,098	0	0	0	0,037	0	0,227	0,137	0	0
183	6,066666667	0,179	0,147	0,077	0,04	0,143	0	0,165	0,207	0	0,097	0	0	0	0,038	0	0,229	0,139	0	0
184	6,1	0,182	0,149	0,078	0,041	0,146	0	0,168	0,211	0	0,099	0	0	0	0,038	0	0,233	0,139	0	0
185	6,133333333	0,183	0,15	0,08	0,041	0,146	0	0,17	0,214	0	0,1	0	0	0	0,039	0	0,234	0,141	0	0
186	6,166666667	0,185	0,154	0,079	0,04	0,149	0	0,172	0,215	0	0,102	0	0	0	0,038	0	0,237	0,144	0	0
187	6,2	0,187	0,156	0,08	0,04	0,151	0	0,174	0,217	0	0,105	0	0	0	0,039	0,079	0,242	0,145	0,037	0
188	6,233333333	0,191	0,159	0,081	0,04	0,152	0	0,176	0,219	0	0,106	0	0	0	0,039	0,077	0,244	0,147	0	0
189	6,266666667	0,193	0,16	0,082	0,04	0,153	0	0,18	0,223	0	0,105	0	0	0	0,039	0,077	0,248	0,149	0,037	0
190	6,3	0,196	0,162	0,082	0,039	0,156	0	0,181	0,225	0	0,109	0	0	0	0,04	0,078	0,252	0,15	0,037	0
191	6,333333333	0,199	0,164	0,083	0,039	0,158	0	0,184	0,227	0	0,109	0	0	0	0,041	0,075	0,254	0,152	0,037	0
192	6,366666667	0,201	0,166	0,085	0,039	0,16	0	0,185	0,228	0	0,11	0	0	0	0,041	0,073	0,255	0,153	0,037	0
193	6,4	0,203	0,168	0,085	0,039	0,161	0	0,187	0,231	0	0,112	0	0	0	0,042	0,073	0,258	0,153	0,037	0
194	6,433333333	0,206	0,17	0,087	0,04	0,162	0	0,19	0,235	0	0,112	0	0	0	0,042	0,073	0,261	0,156	0,038	0
195	6,466666667	0,209	0,172	0,087	0,04	0,165	0	0,192	0,237	0	0,113	0	0	0	0,042	0,071	0,26	0,158	0,039	0
196	6,5	0,212	0,174	0,087	0,041	0,166	0	0,194	0,238	0	0,115	0	0	0	0,042	0,071	0,264	0,159	0,039	0
197	6,533333333	0,216	0,175	0,088	0,04	0,169	0	0,197	0,241	0	0,116	0	0	0	0,043	0,066	0,266	0,161	0,039	0
198	6,566666667	0,219	0,177	0,089	0,04	0,17	0	0,199	0,245	0	0,117	0	0	0	0,042	0,066	0,266	0,163	0,039	0
199	6,6	0,221	0,18	0,09	0,041	0,174	0	0,201	0,245	0	0,119	0,037	0	0	0,043	0,067	0,268	0,164	0,039	0
200	6,633333333	0,224	0,182	0,091	0,042	0,174	0	0,205	0,249	0	0,12	0	0	0	0,043	0,067	0,272	0,166	0,04	0
201	6,666666667	0,228	0,183	0,091	0,041	0,177	0	0,207	0,251	0	0,121	0	0	0	0,043	0,066	0,275	0,166	0,04	0
202	6,7	0,23	0,186	0,091	0,042	0,178	0	0,21	0,254	0	0,121	0,037	0	0	0,044	0,065	0,276	0,167	0,041	0
203	6,733333333	0,231	0,187	0,094	0,042	0,182	0	0,212	0,256	0	0,124	0	0	0	0,045	0,063	0,277	0,169	0,04	0
204	6,766666667	0,233	0,188	0,094	0,042	0,183	0	0,213	0,259	0	0,124	0,037	0	0	0,046	0,064	0,279	0,171	0,04	0
205	6,8	0,235	0,192	0,094	0,042	0,186	0	0,215	0,261	0	0,127	0,038	0	0	0,046	0,064	0,281	0,172	0,04	0
206	6,833333333	0,238	0,193	0,095	0,043	0,186	0	0,218	0,263	0	0,127	0,038	0,037	0	0,046	0,062	0,284	0,173	0,042	0
207	6,866666667	0,241	0,194	0,097	0,044	0,188	0	0,222	0,264	0	0,128	0,038	0	0	0,047	0,063	0,286	0,175	0,042	0
208	6,9	0,241	0,195	0,098	0,044	0,19	0	0,222	0,268	0	0,128	0,038	0	0	0,048	0,061	0,288	0,177	0,042	0
209	6,933333333	0,244	0,197	0,099	0,045	0,19	0	0,225	0,269	0	0,13	0,041	0	0	0,049	0,063	0,292	0,177	0,042	0
210	6,966666667	0,247	0,199	0,1	0,044	0,193	0	0,227	0,273	0	0,131	0,041	0	0	0,049	0,06	0,293	0,181	0,042	0
211	7	0,247	0,201	0,1	0,046	0,194	0	0,23	0,274	0	0,132	0,041	0	0	0,05	0,061	0,295	0,182	0,042	0
212	7,033333333	0,252	0,202	0,102	0,047	0,197	0	0,232	0,277	0	0,133	0,041	0	0	0,051	0,061	0,3	0,183	0,042	0
213	7,066666667	0,253	0,203	0,102	0,047	0,199	0	0,233	0,278	0	0,134	0,042	0	0	0,051	0,061	0,3	0,184	0,042	0
214	7,1	0,254	0,206	0,105	0,047	0,2	0	0,235	0,281	0	0,134	0,042	0	0	0,052	0,06	0,304	0,185	0,043	0
215	7,133333333	0,258	0,207	0,105	0,047	0,202	0	0,238	0,284	0	0,136	0,043	0	0	0,053	0,061	0,304	0,189	0,043	0,037
216	7,166666667	0,26	0,209	0,107	0,047	0,204	0	0,239	0,286	0,037	0,138	0,043	0	0	0,053	0,063	0,308	0,191	0,043	0,038
217	7,2	0,263	0,212	0,108	0,047	0,204	0	0,241	0,286	0,038	0,138	0,043	0	0	0,054	0,062	0,309	0,192	0,043	0,038
218	7,233333333	0,264	0,214	0,109	0,048	0,206	0	0,244	0,288	0,038	0,14	0,044	0	0	0,054	0,063	0,31	0,195	0,044	0,039
219	7,266666667	0,268	0,214	0,11	0,048	0,208	0	0,246	0,289	0,039	0,141	0,043	0	0	0,054	0,062	0,315	0,196	0,045	0,038
220	7,3	0,27	0,215	0,112	0,048	0,21	0,044	0,248	0,29	0,04	0,142	0,044	0	0	0,055	0,062	0,315	0,2	0,045	0,038
221	7,333333333	0,271	0,217	0,113	0,049	0,212	0	0,25	0,292	0,04	0,143	0,043	0	0	0,055	0,062	0,318	0,2	0,046	0,038
222	7,366666667	0,274	0,219	0,114	0,049	0,211	0,045	0,254	0,295	0,04	0,144	0,043	0	0	0,055	0,063	0,32	0,202	0,046	0,038
223	7,4	0,275	0,221	0,115	0,05	0,213	0,044	0,255	0,295	0,04	0,145	0,045	0	0	0,056	0,063	0,322	0,204	0,047	0
224	7,433333333	0,28	0,222	0,117	0,05	0,215	0,045	0,257	0,297	0,041	0,147	0,044	0	0	0,057	0,064	0,325	0,207	0,048	0
225	7,466666667	0,28	0,224	0,118	0,051	0,216	0,044	0,258	0,3	0,042	0,148	0,045	0	0	0,057	0,064	0,326	0,208	0,049	0
226	7,5	0,283	0,226	0,119	0,052	0,218	0,042	0,26	0,303	0,042	0,15	0,045	0	0	0,059	0,065	0,329	0,21	0,049	0
227	7,533333333	0,284	0,227	0,122	0,052	0,222	0,041	0,263	0,305	0,042	0,153	0,046	0	0	0,059	0,065	0,33	0,212	0,049	0
228	7,566666667	0,286	0,229	0,123	0,052	0,223	0,04	0,266	0,308	0,044	0,153	0,046	0	0	0,06	0,065	0,332	0,214	0,05	0
229	7,6	0,288	0,231	0,124	0,053	0,224	0,039	0,268	0,309	0,044	0,155	0,046	0	0	0,06	0,065	0,334	0,215	0,05	0
230	7,633333333	0,29	0,231	0,127	0,054	0,225	0,039	0,27	0,311	0,044	0,155	0,046	0	0	0,06	0,065	0,336	0,217	0,051	0
231	7,666666667	0,292	0,232	0,127	0,054	0,227	0,039	0,272	0,313	0,045	0,156	0,046	0	0	0,061	0,065	0,34	0,219	0,051	0
232	7,7	0,293	0,234	0,129	0,055	0,231	0,038	0,274	0,316	0,046	0,158	0,047	0	0	0,061	0,065	0,34	0,221	0,051	0
233	7,733333333	0,295	0,238	0,13	0,056	0,233	0,038	0,276	0,318	0,046	0,16	0,048	0	0	0,061	0,066	0,342	0,222	0,052	0
234	7,766666667	0,298	0,238	0,131	0,056	0,234	0,038	0,277	0,319	0,046	0,161	0,048	0	0	0,063	0,066	0,348	0,223	0,052	0
235	7,8	0,302	0,241	0,132	0,056	0,236	0,037	0,28	0,323	0,047	0,163	0,049	0	0	0,064	0,066	0,349	0,224	0,053	0
236	7,833333333	0,301	0,241	0,134	0,056	0,237	0,037	0,284	0,324	0,048	0,166	0,05	0	0	0,064	0,066	0,351	0,227	0,053	0
237	7,866666667	0,303	0,243	0,136	0,057	0,238	0	0,284	0,324	0,048	0,167	0,05	0	0,037	0,065	0,067	0,352	0,23	0,054	0
238	7,9	0,306	0,244	0,137	0,058	0,241	0	0,288	0,327	0,049	0,168	0,051	0	0,038	0,066	0,068	0,354	0,23	0,055	0
239	7,933333333	0,307	0,246	0,138	0,059	0,244	0	0,292	0,328	0,05	0,171	0,052	0	0,039	0,068	0,068	0,354	0,232	0,055	0
240	7,966666667	0,309	0,247	0,141	0,059	0,246	0	0,294	0,329	0,05	0,171	0,052	0	0,038	0,068	0,069	0,357	0,233	0,055	0
241	8	0,312	0,25	0,142	0,061	0,247	0	0,295	0,331	0,05	0,173	0,053	0	0,039	0,068	0,069	0,359	0,234	0,056	0
242	8,033333333	0,313	0,251	0,144	0,06	0,249	0	0,3	0,334	0,051	0,175	0,053	0	0,039	0,069	0,071	0,362	0,235	0,056	0
243	8,066666667	0,315	0,253	0,144	0,062	0,25	0	0,301	0,338	0,051	0,177	0,054	0	0,039	0,069	0,071	0,361	0,237	0,058	0
244	8,1	0,316	0,253	0,146	0,063	0,254	0	0,304	0,338	0,052	0,179	0,054	0	0,04	0,07	0,072	0,364	0,238	0,058	0
245	8,133333333	0,319	0,255	0,149	0,063	0,254	0	0,307	0,343	0,053	0,18	0,055	0	0,04	0,071	0,073	0,365	0,241	0,058	0
246	8,166666667	0,321	0,257	0,15	0,064	0,257	0	0,308	0,342	0,053	0,18	0,056	0	0,04	0,072	0,075	0,369	0,242	0,059	0
247	8,2	0,326	0,259	0,151	0,064	0,258	0	0,31	0,346	0,054	0,182	0,057	0	0,041	0,073	0,077	0,369	0,243	0,059	0
248	8,233333333	0,325	0,261	0,154	0,065	0,261	0	0,314	0,346	0,055	0,184	0,057	0	0,041	0,073	0,078	0,37	0,244	0,059	0
249	8,266666667	0,326	0,261	0,155	0,066	0,263	0	0,317	0,349	0,055	0,185	0,057	0	0,041	0,074	0,078	0,375	0,245	0,06	0
250	8,3	0,328	0,263	0,156	0,067	0,265	0	0,318	0,353	0,056	0,187	0,058	0	0,041	0,075	0,078	0,374	0,245	0,06	0
251	8,333333333	0,33	0,264	0,158	0,067	0,267	0	0,321	0,355	0,056	0,188	0,059	0	0,041	0,075	0,079	0,375	0,247	0,061	0
252	8,366666667	0,333	0,267	0,161	0,068	0,268	0	0,323	0,357	0,057	0,189	0,06	0	0,041	0,075	0,082	0,38	0,25	0,063	0
253	8,4	0,337	0,267	0,162	0,069	0,27	0	0,324	0,36	0,057	0,191	0,06	0	0,042	0,076	0,082	0,382	0,251	0,063	0
254	8,433333333	0,339	0,27	0,163	0,07	0,274	0	0,327	0,361	0,058	0,191	0,061	0	0,042	0,076	0,084	0,383	0,253	0,064	0
255	8,466666667	0,34	0,27	0,165	0,07	0,276	0	0,328	0,362	0,058	0,194	0,061	0	0,042	0,077	0,084	0,387	0,256	0,064	0
256	8,5	0,344	0,272	0,169	0,07	0,279	0	0,332	0,365	0,059	0,196	0,062	0	0,043	0,077	0,084	0,389	0,256	0,064	0
257	8,533333333	0,345	0,276	0,17	0,071	0,28	0	0,334	0,365	0,059	0,197	0,063	0	0,043	0,078	0,085	0,392	0,258	0,064	0
258	8,566666667	0,347	0,276	0,172	0,071	0,28	0	0,337	0,368	0,06	0,2	0,063	0	0,043	0,078	0,087	0,392	0,26	0,065	0
259	8,6	0,349	0,279	0,173	0,073	0,283	0	0,34	0,371	0,06	0,201	0,064	0	0,043	0,08	0,086	0,394	0,262	0,066	0
260	8,633333333	0,351	0,279	0,176	0,072	0,288	0	0,343	0,372	0,061	0,201	0,065	0	0,044	0,08	0,088	0,395	0,264	0,067	0
261	8,666666667	0,355	0,281	0,178	0,073	0,291	0	0,347	0,376	0,061	0,203	0,064	0	0,044	0,081	0,088	0,397	0,267	0,068	0
262	8,7	0,357	0,282	0,179	0,074	0,293	0	0,351	0,378	0,061	0,205	0,064	0	0,044	0,082	0,09	0,398	0,268	0,068	0
263	8,733333333	0,358	0,284	0,181	0,076	0,299	0	0,355	0,382	0,062	0,205	0,065	0	0,045	0,083	0,089	0,403	0,27	0,068	0
264	8,766666667	0,364	0,285	0,183	0,076	0,298	0	0,358	0,384	0,062	0,207	0,065	0	0,045	0,083	0,091	0,407	0,271	0,069	0,037
265	8,8	0,367	0,285	0,184	0,077	0,3	0	0,36	0,388	0,063	0,209	0,065	0	0,046	0,084	0,091	0,41	0,275	0,069	0,037
266	8,833333333	0,37	0,291	0,185	0,078	0,303	0	0,361	0,394	0,064	0,21	0,067	0	0,046	0,084	0,091	0,41	0,276	0,07	0,038
267	8,866666667	0,371	0,292	0,186	0,078	0,305	0	0,366	0,394	0,065	0,211	0,067	0	0,046	0,085	0,092	0,413	0,279	0,07	0,038
268	8,9	0,373	0,292	0,189	0,078	0,309	0	0,366	0,397	0,065	0,213	0,068	0	0,047	0,085	0,093	0,417	0,283	0,07	0,038
269	8,933333333	0,376	0,294	0,191	0,079	0,311	0	0,37	0,4	0,066	0,214	0,068	0	0,048	0,086	0,094	0,419	0,286	0,071	0,038
270	8,966666667	0,377	0,298	0,193	0,081	0,314	0	0,375	0,406	0,066	0,215	0,07	0	0,048	0,087	0,094	0,42	0,289	0,072	0,038
271	9	0,381	0,298	0,193	0,081	0,316	0	0,376	0,407	0,067	0,217	0,07	0	0,049	0,088	0,096	0,421	0,293	0,073	0,039
272	9,033333333	0,384	0,3	0,196	0,082	0,319	0	0,377	0,411	0,067	0,218	0,071	0	0,05	0,088	0,096	0,423	0,297	0,074	0,039
273	9,066666667	0,388	0,301	0,197	0,082	0,322	0	0,38	0,417	0,068	0,219	0,072	0	0,05	0,087	0,096	0,425	0,3	0,075	0,039
274	9,1	0,391	0,303	0,2	0,084	0,322	0	0,382	0,422	0,068	0,221	0,072	0	0,05	0,088	0,097	0,425	0,304	0,076	0,039
275	9,133333333	0,393	0,302	0,201	0,084	0,327	0	0,385	0,425	0,069	0,222	0,074	0	0,051	0,089	0,098	0,426	0,308	0,076	0,04
276	9,166666667	0,396	0,305	0,202	0,085	0,33	0	0,387	0,428	0,07	0,223	0,074	0	0,052	0,089	0,099	0,429	0,311	0,078	0,04
277	9,2	0,398	0,307	0,203	0,086	0,332	0	0,39	0,433	0,07	0,225	0,074	0	0,052	0,09	0,1	0,43	0,313	0,078	0,04
278	9,233333333	0,402	0,307	0,206	0,087	0,336	0	0,392	0,434	0,071	0,227	0,075	0	0,052	0,091	0,1	0,43	0,316	0,079	0,04
279	9,266666667	0,407	0,309	0,206	0,087	0,338	0	0,394	0,437	0,072	0,228	0,075	0	0,052	0,092	0,1	0,433	0,32	0,079	0,041
280	9,3	0,409	0,31	0,209	0,089	0,341	0	0,396	0,44	0,072	0,231	0,077	0	0,053	0,093	0,102	0,437	0,321	0,08	0,041
281	9,333333333	0,414	0,314	0,21	0,09	0,345	0	0,401	0,446	0,074	0,234	0,077	0	0,053	0,093	0,103	0,437	0,323	0,08	0,041
282	9,366666667	0,421	0,316	0,211	0,09	0,349	0	0,403	0,447	0,074	0,234	0,079	0,037	0,053	0,094	0,104	0,442	0,328	0,081	0,042
283	9,4	0,428	0,318	0,213	0,091	0,349	0	0,405	0,45	0,075	0,237	0,079	0,037	0,054	0,095	0,104	0,442	0,329	0,082	0,042
284	9,433333333	0,429	0,321	0,214	0,092	0,354	0	0,407	0,452	0,076	0,238	0,079	0,037	0,054	0,095	0,104	0,444	0,332	0,082	0,043
285	9,466666667	0,433	0,323	0,216	0,093	0,359	0	0,41	0,455	0,076	0,24	0,08	0,038	0,054	0,096	0,106	0,446	0,332	0,082	0,043
286	9,5	0,438	0,332	0,219	0,093	0,361	0	0,41	0,457	0,077	0,242	0,081	0,038	0,054	0,097	0,107	0,452	0,335	0,083	0,044
287	9,533333333	0,442	0,336	0,219	0,094	0,363	0	0,411	0,462	0,077	0,244	0,082	0,038	0,055	0,097	0,108	0,451	0,336	0,084	0,044
288	9,566666667	0,445	0,337	0,221	0,095	0,365	0	0,415	0,463	0,079	0,246	0,082	0,038	0,055	0,099	0,107	0,456	0,338	0,085	0,044
289	9,6	0,449	0,338	0,224	0,095	0,369	0	0,415	0,467	0,079	0,248	0,083	0,038	0,055	0,099	0,109	0,457	0,341	0,086	0,045
290	9,633333333	0,454	0,342	0,224	0,096	0,37	0	0,418	0,473	0,079	0,249	0,083	0,039	0,055	0,1	0,11	0,46	0,341	0,086	0,045
291	9,666666667	0,458	0,346	0,227	0,097	0,373	0	0,419	0,473	0,08	0,251	0,082	0,039	0,056	0,101	0,11	0,463	0,342	0,087	0,045
292	9,7	0,462	0,349	0,228	0,098	0,374	0	0,422	0,474	0,081	0,251	0,082	0,039	0,055	0,102	0,111	0,468	0,344	0,087	0,046
293	9,733333333	0,463	0,354	0,23	0,098	0,378	0	0,424	0,481	0,081	0,253	0,084	0,039	0,056	0,102	0,113	0,47	0,345	0,088	0,046
294	9,766666667	0,465	0,357	0,232	0,099	0,378	0	0,425	0,481	0,083	0,255	0,084	0,039	0,056	0,103	0,114	0,473	0,346	0,088	0,047
295	9,8	0,471	0,36	0,234	0,1	0,382	0	0,427	0,485	0,084	0,256	0,085	0,04	0,056	0,105	0,115	0,475	0,35	0,089	0,048
296	9,833333333	0,472	0,361	0,235	0,1	0,384	0,037	0,427	0,486	0,084	0,257	0,085	0,04	0,057	0,105	0,115	0,48	0,35	0,089	0,048
297	9,866666667	0,475	0,367	0,236	0,101	0,384	0,037	0,43	0,489	0,085	0,26	0,086	0,041	0,056	0,106	0,115	0,483	0,354	0,089	0,049
298	9,9	0,477	0,37	0,238	0,102	0,386	0,037	0,432	0,493	0,085	0,261	0,085	0,04	0,056	0,106	0,117	0,486	0,354	0,089	0,049
299	9,933333333	0,48	0,37	0,238	0,102	0,389	0,038	0,433	0,496	0,085	0,263	0,084	0,041	0,057	0,107	0,118	0,489	0,356	0,089	0,05
300	9,966666667	0,482	0,373	0,24	0,102	0,389	0,038	0,434	0,501	0,086	0,264	0,086	0,041	0,057	0,108	0,118	0,493	0,357	0,09	0,05
301	10	0,486	0,375	0,242	0,103	0,392	0,038	0,436	0,502	0,088	0,264	0,086	0,042	0,057	0,109	0,119	0,502	0,358	0,09	0,05
302	10,03333333	0,491	0,381	0,242	0,104	0,395	0,039	0,439	0,502	0,088	0,265	0,086	0,042	0,057	0,111	0,12	0,502	0,361	0,091	0,051
303	10,06666667	0,492	0,383	0,243	0,105	0,397	0,039	0,441	0,505	0,088	0,267	0,086	0,042	0,057	0,111	0,12	0,504	0,365	0,091	0,052
304	10,1	0,493	0,385	0,245	0,105	0,399	0,039	0,442	0,509	0,089	0,268	0,087	0,043	0,057	0,112	0,122	0,507	0,367	0,091	0,051
305	10,13333333	0,497	0,387	0,245	0,106	0,401	0,039	0,443	0,511	0,09	0,269	0,087	0,043	0,057	0,113	0,122	0,507	0,368	0,091	0,052
306	10,16666667	0,499	0,391	0,246	0,107	0,402	0,039	0,444	0,516	0,09	0,271	0,088	0,043	0,057	0,114	0,123	0,509	0,37	0,092	0,053
307	10,2	0,5	0,392	0,247	0,107	0,404	0,04	0,446	0,516	0,091	0,272	0,087	0,044	0,057	0,114	0,124	0,511	0,37	0,092	0,053
308	10,23333333	0,502	0,395	0,248	0,108	0,406	0,04	0,448	0,521	0,092	0,272	0,087	0,044	0,057	0,115	0,125	0,514	0,372	0,093	0,053
309	10,26666667	0,504	0,396	0,249	0,109	0,406	0,04	0,45	0,528	0,092	0,275	0,087	0,044	0,057	0,116	0,125	0,518	0,374	0,094	0,053
310	10,3	0,508	0,401	0,251	0,11	0,407	0,041	0,449	0,527	0,093	0,275	0,088	0,044	0,057	0,118	0,125	0,52	0,376	0,095	0,054
311	10,33333333	0,509	0,402	0,252	0,11	0,41	0,041	0,454	0,533	0,093	0,276	0,089	0,044	0,057	0,118	0,126	0,522	0,376	0,095	0,054
312	10,36666667	0,514	0,404	0,254	0,11	0,41	0,041	0,456	0,533	0,094	0,278	0,09	0,045	0,058	0,119	0,128	0,524	0,378	0,096	0,054
313	10,4	0,513	0,405	0,254	0,111	0,413	0,042	0,457	0,536	0,095	0,279	0,089	0,045	0,058	0,12	0,129	0,525	0,379	0,096	0,054
314	10,43333333	0,516	0,407	0,255	0,111	0,414	0,042	0,46	0,538	0,095	0,279	0,09	0,045	0,057	0,121	0,13	0,531	0,381	0,096	0,054
315	10,46666667	0,517	0,409	0,256	0,112	0,417	0,042	0,462	0,543	0,095	0,28	0,09	0,045	0,057	0,121	0,13	0,532	0,382	0,097	0,055
316	10,5	0,52	0,412	0,258	0,113	0,417	0,042	0,464	0,543	0,096	0,281	0,089	0,046	0,058	0,123	0,131	0,537	0,385	0,097	0,055
317	10,53333333	0,523	0,413	0,259	0,113	0,418	0,042	0,466	0,547	0,096	0,282	0,09	0,046	0,057	0,123	0,131	0,536	0,385	0,097	0,055
318	10,56666667	0,523	0,418	0,259	0,113	0,419	0,042	0,465	0,546	0,097	0,284	0,09	0,046	0,058	0,124	0,132	0,539	0,386	0,098	0,055
319	10,6	0,524	0,417	0,261	0,113	0,421	0,042	0,47	0,549	0,097	0,284	0,091	0,046	0,057	0,125	0,133	0,541	0,389	0,098	0,056
320	10,63333333	0,528	0,418	0,261	0,113	0,422	0,043	0,471	0,551	0,098	0,284	0,091	0,046	0,058	0,125	0,134	0,545	0,39	0,098	0,056
321	10,66666667	0,53	0,42	0,262	0,114	0,424	0,043	0,471	0,554	0,097	0,286	0,091	0,046	0,058	0,126	0,134	0,546	0,39	0,098	0,056
322	10,7	0,531	0,423	0,262	0,115	0,425	0,043	0,475	0,555	0,098	0,287	0,09	0,046	0,058	0,127	0,136	0,549	0,392	0,099	0,057
323	10,73333333	0,533	0,423	0,265	0,115	0,424	0,043	0,476	0,557	0,098	0,288	0,091	0,046	0,058	0,127	0,137	0,548	0,395	0,099	0,057
324	10,76666667	0,534	0,425	0,266	0,116	0,427	0,044	0,476	0,557	0,099	0,288	0,09	0,047	0,058	0,127	0,137	0,556	0,397	0,1	0,057
325	10,8	0,536	0,427	0,265	0,117	0,429	0,044	0,479	0,558	0,1	0,289	0,091	0,047	0,058	0,128	0,138	0,554	0,397	0,1	0,057
326	10,83333333	0,537	0,43	0,267	0,117	0,43	0,044	0,48	0,562	0,1	0,29	0,091	0,048	0,058	0,128	0,138	0,558	0,401	0,101	0,057
327	10,86666667	0,541	0,432	0,268	0,118	0,43	0,045	0,483	0,564	0,101	0,292	0,09	0,048	0,058	0,129	0,138	0,562	0,401	0,101	0,058
328	10,9	0,541	0,432	0,27	0,118	0,432	0,045	0,482	0,565	0,101	0,293	0,09	0,048	0,058	0,129	0,139	0,563	0,404	0,102	0,058
329	10,93333333	0,545	0,435	0,27	0,118	0,435	0,045	0,487	0,566	0,101	0,293	0,09	0,049	0,059	0,131	0,141	0,563	0,405	0,102	0,058
330	10,96666667	0,546	0,435	0,272	0,119	0,435	0,045	0,488	0,57	0,102	0,294	0,091	0,049	0,058	0,131	0,14	0,567	0,407	0,102	0,059
331	11	0,548	0,436	0,272	0,119	0,437	0,045	0,488	0,57	0,102	0,294	0,09	0,049	0,059	0,132	0,141	0,571	0,413	0,102	0,059
332	11,03333333	0,55	0,439	0,274	0,119	0,438	0,045	0,491	0,573	0,103	0,296	0,09	0,049	0,059	0,132	0,143	0	0,411	0,102	0,059
333	11,06666667	0,552	0,44	0,274	0,12	0,439	0,046	0,492	0,573	0,103	0,297	0,09	0,049	0,058	0,132	0,142	0	0,413	0,103	0,059
334	11,1	0,552	0,442	0,275	0,12	0,441	0,046	0,492	0,576	0,103	0,297	0,091	0,05	0,059	0,133	0,143	0	0,415	0,103	0,06
335	11,13333333	0,553	0,443	0,276	0,12	0,441	0,046	0,493	0,577	0,104	0,297	0,091	0,05	0,058	0,133	0,144	0	0,416	0,103	0,06
336	11,16666667	0,558	0,443	0,277	0,121	0,443	0,046	0,496	0,58	0,104	0,298	0,092	0,05	0,059	0,134	0,145	0	0,417	0,104	0,061
337	11,2	0,557	0,445	0,278	0,121	0,443	0,047	0,499	0,581	0,105	0,299	0,091	0,05	0,059	0,134	0,146	0,588	0,42	0,103	0,061
338	11,23333333	0,56	0,444	0,279	0,122	0,445	0,047	0,499	0,581	0,105	0,3	0,091	0,05	0,059	0,136	0,146	0,588	0,422	0,104	0,061
339	11,26666667	0,56	0,445	0,279	0,123	0,447	0,047	0,5	0,584	0,106	0,303	0,091	0,05	0,059	0,135	0,147	0,594	0,422	0,104	0,061
340	11,3	0,562	0,448	0,279	0,123	0,448	0,047	0,503	0,587	0,106	0,303	0,092	0,051	0,059	0,136	0,148	0,594	0,423	0,104	0,062
341	11,33333333	0,562	0,449	0,28	0,124	0,449	0,048	0,505	0,589	0,106	0,304	0,091	0,051	0,059	0,137	0,148	0,598	0,425	0,105	0,062
342	11,36666667	0,566	0,452	0,281	0,123	0,448	0,047	0,505	0,591	0,107	0,304	0,092	0,051	0,059	0,137	0,148	0,594	0,425	0,105	0,062
343	11,4	0,568	0,454	0,282	0,125	0,449	0,048	0,507	0,59	0,107	0,306	0,092	0,051	0,059	0,137	0,149	0	0,427	0,107	0,063
344	11,43333333	0,567	0,455	0,283	0,125	0,451	0,048	0,507	0,593	0,107	0,306	0,092	0,051	0,059	0,138	0,15	0,603	0,427	0,107	0,063
345	11,46666667	0,57	0,457	0,284	0,126	0,453	0,048	0,51	0,594	0,108	0,307	0,093	0,051	0,059	0,138	0,151	0,605	0,429	0,107	0,063
346	11,5	0,57	0,458	0,285	0,126	0,453	0,048	0,512	0,595	0,108	0,308	0,092	0,051	0,058	0,14	0,151	0,611	0,43	0,108	0,063
347	11,53333333	0,572	0,459	0,286	0,126	0,455	0,048	0,514	0,597	0,109	0,308	0,092	0,052	0,059	0,14	0,151	0,61	0,432	0,108	0,063
348	11,56666667	0,572	0,462	0,286	0,127	0,456	0,048	0,514	0,599	0,109	0,309	0,092	0,052	0,059	0,139	0,152	0,608	0,434	0,109	0,064
349	11,6	0,575	0,464	0,287	0,127	0,459	0,048	0,517	0,599	0,109	0,31	0,092	0,052	0,058	0,14	0,153	0,616	0,435	0,109	0,064
350	11,63333333	0,578	0,464	0,287	0,128	0,457	0,048	0,517	0,603	0,109	0,311	0,092	0,052	0,059	0,141	0,153	0,615	0,436	0,11	0,064
351	11,66666667	0,577	0,466	0,289	0,128	0,461	0,049	0,519	0,604	0,11	0,312	0,091	0,052	0,059	0,141	0,154	0,62	0,438	0,109	0,064
352	11,7	0,577	0,468	0,289	0,129	0,46	0,048	0,52	0,604	0,11	0,312	0,092	0,052	0,059	0,141	0,155	0,623	0,438	0,11	0,064
353	11,73333333	0,58	0,469	0,289	0,129	0,462	0,049	0,524	0,61	0,11	0,311	0,092	0,052	0,059	0,141	0,156	0,623	0,44	0,11	0,064
354	11,76666667	0,582	0,473	0,291	0,129	0,463	0,049	0,525	0,61	0,111	0,313	0,091	0,053	0,059	0,142	0,156	0,626	0,44	0,11	0,065
355	11,8	0,583	0,474	0,292	0,13	0,465	0,049	0,524	0,61	0,111	0,313	0,092	0,053	0,059	0,142	0,156	0,628	0,442	0,111	0,065
356	11,83333333	0,583	0,476	0,293	0,13	0,465	0,049	0,526	0,613	0,112	0,314	0,092	0,053	0,059	0,142	0,159	0,63	0,441	0,111	0,065
357	11,86666667	0,585	0,476	0,293	0,13	0,467	0,049	0,527	0,616	0,112	0,316	0,092	0,053	0,059	0,142	0,158	0,63	0,446	0,111	0,065
358	11,9	0,587	0,479	0,294	0,13	0,467	0,049	0,527	0,617	0,113	0,316	0,091	0,053	0,059	0,143	0,159	0,631	0,448	0,111	0,065
359	11,93333333	0,587	0,481	0,294	0,13	0,469	0,049	0,528	0,617	0,112	0,318	0,091	0,054	0,059	0,143	0,159	0,633	0,447	0,111	0,065
360	11,96666667	0,589	0,483	0,295	0,132	0,469	0,05	0,53	0,62	0,113	0,32	0,091	0,054	0,059	0,144	0,16	0,638	0,447	0,112	0,066
361	12	0,59	0,484	0,297	0,132	0,472	0,049	0,529	0,621	0,113	0,319	0,091	0,054	0,059	0,145	0,159	0,638	0,45	0,112	0,066
362	12,03333333	0,594	0,486	0,296	0,132	0,472	0,049	0,532	0,624	0,114	0,319	0,092	0,054	0,059	0,145	0,159	0,637	0,451	0,113	0,066
363	12,06666667	0,594	0,488	0,297	0,133	0,471	0,049	0,534	0,622	0,114	0,322	0,091	0,054	0,059	0,145	0,161	0,643	0,45	0,112	0,066
364	12,1	0,596	0,489	0,298	0,133	0,473	0,049	0,535	0,627	0,114	0,321	0,091	0,054	0,059	0,145	0,161	0,646	0,454	0,113	0,066
365	12,13333333	0,596	0,488	0,299	0,133	0,476	0,049	0,536	0,627	0,115	0,324	0,092	0,054	0,059	0,146	0,162	0,645	0,453	0,112	0,067
366	12,16666667	0,599	0,49	0,3	0,135	0,476	0,05	0,539	0,63	0,115	0,323	0,092	0,054	0,059	0,146	0,162	0,648	0,455	0,113	0,067
367	12,2	0,599	0,492	0,3	0,135	0,479	0,05	0,538	0,63	0,115	0,324	0,091	0,054	0,059	0,146	0,163	0,649	0,455	0,113	0,067
368	12,23333333	0,6	0,493	0,302	0,135	0,479	0,05	0,54	0,635	0,115	0,325	0,091	0,055	0,059	0,147	0,163	0,652	0,455	0,113	0,067
369	12,26666667	0,602	0,496	0,302	0,135	0,479	0,05	0,542	0,636	0,115	0,326	0,092	0,055	0,059	0,148	0,164	0,652	0,458	0,114	0,067
370	12,3	0,603	0,495	0,303	0,135	0,48	0,05	0,543	0,635	0,116	0,326	0,091	0,055	0,059	0,148	0,164	0,653	0,458	0,114	0,067
371	12,33333333	0,604	0,496	0,304	0,135	0,482	0,05	0,543	0,636	0,116	0,326	0,091	0,055	0,059	0,148	0,163	0,659	0,459	0,114	0,068
372	12,36666667	0,605	0,496	0,304	0,136	0,483	0,05	0,545	0,641	0,117	0,327	0,091	0,055	0,059	0,149	0,165	0,658	0,46	0,114	0,068
373	12,4	0,607	0,497	0,304	0,136	0,484	0,051	0,545	0,643	0,117	0,329	0,092	0,056	0,059	0,148	0,165	0,662	0,461	0,115	0,068
374	12,43333333	0,608	0,499	0,305	0,137	0,487	0,05	0,548	0,642	0,117	0,33	0,092	0,056	0,059	0,149	0,166	0,66	0,461	0,114	0,069
375	12,46666667	0,61	0,501	0,307	0,137	0,488	0,05	0,548	0,643	0,117	0,33	0,092	0,056	0,059	0,149	0,165	0,664	0,463	0,115	0,069
376	12,5	0,612	0,502	0,308	0,137	0,49	0,05	0,55	0,645	0,117	0,33	0,092	0,056	0,059	0,15	0,165	0,667	0,463	0,115	0,069
377	12,53333333	0,611	0,504	0,307	0,138	0,491	0,051	0,551	0,647	0,118	0,331	0,092	0,056	0,059	0,151	0,168	0,667	0,465	0,115	0,069
378	12,56666667	0,613	0,506	0,31	0,137	0,491	0,051	0,55	0,647	0,118	0,331	0,091	0,057	0,059	0,151	0,167	0,671	0,467	0,115	0,069
379	12,6	0,615	0,505	0,309	0,138	0,494	0,051	0,553	0,651	0,118	0,333	0,092	0,057	0,059	0,151	0,168	0,672	0,466	0,116	0,069
380	12,63333333	0,615	0,506	0,31	0,139	0,495	0,051	0,553	0,65	0,118	0,333	0,092	0,057	0,059	0,151	0,168	0,676	0,468	0,116	0,07
381	12,66666667	0,618	0,508	0,312	0,139	0,494	0,051	0,554	0,65	0,118	0,333	0,092	0,057	0,059	0,151	0,169	0,679	0,468	0,117	0,07
382	12,7	0,618	0,509	0,313	0,139	0,496	0,052	0,556	0,652	0,119	0,333	0,092	0,057	0,059	0,152	0,169	0,679	0,469	0,116	0,07
383	12,73333333	0,621	0,508	0,313	0,139	0,498	0,052	0,556	0,651	0,118	0,335	0,092	0,057	0,059	0,153	0,169	0,68	0,471	0,117	0,07
384	12,76666667	0,62	0,51	0,314	0,139	0,498	0,052	0,556	0,657	0,12	0,336	0,092	0,057	0,059	0,154	0,17	0,68	0,474	0,117	0,071
385	12,8	0,621	0,512	0,313	0,14	0,499	0,051	0,558	0,661	0,12	0,337	0,092	0,057	0,059	0,153	0,171	0,682	0,474	0,117	0,07
386	12,83333333	0,621	0,513	0,315	0,141	0,499	0,051	0,557	0,658	0,12	0,337	0,092	0,057	0,059	0,154	0,17	0,685	0,476	0,117	0,071
387	12,86666667	0,623	0,514	0,315	0,14	0,5	0,052	0,558	0,662	0,12	0,339	0,092	0,057	0,059	0,154	0,171	0,687	0,475	0,117	0,071
388	12,9	0,625	0,514	0,316	0,14	0,502	0,052	0,559	0,661	0,12	0,338	0,092	0,057	0,059	0,155	0,172	0,693	0,477	0,117	0,072
389	12,93333333	0,626	0,515	0,317	0,141	0,502	0,052	0,562	0,662	0,12	0,34	0,092	0,058	0,06	0,155	0,171	0,69	0,478	0,118	0,072
390	12,96666667	0,628	0,516	0,317	0,141	0,503	0,052	0,561	0,665	0,121	0,34	0,092	0,058	0,06	0,155	0,172	0,694	0,478	0,118	0,072
391	13	0,629	0,518	0,317	0,141	0,504	0,053	0,562	0,667	0,121	0,342	0,093	0,058	0,059	0,155	0,172	0,696	0,479	0,118	0,072
392	13,03333333	0,63	0,519	0,317	0,143	0,505	0,052	0,563	0,666	0,121	0,342	0,093	0,058	0,059	0,156	0,172	0,698	0,478	0,118	0,072
393	13,06666667	0,629	0,519	0,319	0,142	0,507	0,053	0,562	0,666	0,121	0,342	0,092	0,058	0,059	0,156	0,172	0,698	0,479	0,118	0,072
394	13,1	0,631	0,521	0,319	0,143	0,507	0,053	0,564	0,668	0,122	0,343	0,092	0,059	0,059	0,156	0,173	0,705	0,48	0,118	0,072
395	13,13333333	0,63	0,522	0,321	0,142	0,509	0,053	0,564	0,669	0,122	0,343	0,093	0,058	0,059	0,157	0,174	0,704	0,481	0,119	0,072
396	13,16666667	0,634	0,526	0,32	0,143	0,51	0,053	0,564	0,671	0,122	0,344	0,093	0,059	0,059	0,157	0,174	0,707	0,481	0,118	0,072
397	13,2	0,635	0,526	0,32	0,143	0,508	0,053	0,565	0,672	0,123	0,344	0,093	0,059	0,059	0,158	0,175	0	0,485	0,119	0,072
398	13,23333333	0,636	0,526	0,321	0,143	0,51	0,054	0,565	0,674	0,122	0,346	0,093	0,059	0,059	0,159	0,175	0	0,482	0,119	0,072
399	13,26666667	0,64	0,527	0,322	0,143	0,51	0,053	0,565	0,675	0,123	0,346	0,093	0,059	0,059	0,16	0,174	0,719	0,488	0,119	0,073
400	13,3	0,637	0,528	0,322	0,144	0,513	0,054	0,569	0,675	0,123	0,346	0,093	0,059	0,059	0,159	0,175	0	0,488	0,119	0,073
401	13,33333333	0,643	0,531	0,323	0,144	0,514	0,053	0,571	0,678	0,123	0,348	0,093	0,059	0,06	0,16	0,175	0	0,487	0,119	0,073
402	13,36666667	0,642	0,53	0,325	0,144	0,514	0,054	0,57	0,677	0,123	0,348	0,093	0,06	0,059	0,16	0,175	0	0,489	0,12	0,073
403	13,4	0,643	0,532	0,324	0,144	0,513	0,054	0,57	0,678	0,123	0,349	0,093	0,059	0,059	0,16	0,175	0	0,489	0,12	0,074
404	13,43333333	0,643	0,531	0,326	0,145	0,517	0,054	0,571	0,68	0,123	0,349	0,093	0,06	0,059	0,16	0,176	0,726	0,49	0,12	0,073
405	13,46666667	0,643	0,532	0,326	0,144	0,514	0,054	0,57	0,679	0,124	0,35	0,093	0,06	0,059	0,161	0,177	0,728	0,49	0,121	0,074
406	13,5	0,647	0,533	0,327	0,145	0,516	0,054	0,572	0,681	0,124	0,351	0,093	0,061	0,059	0,16	0,176	0	0,492	0,12	0,074
407	13,53333333	0,646	0,534	0,327	0,145	0,519	0,055	0,573	0,683	0,124	0,351	0,093	0,061	0,059	0,161	0,178	0,729	0,491	0,12	0,074
408	13,56666667	0,646	0,536	0,327	0,146	0,518	0,055	0,571	0,685	0,124	0,353	0,093	0,061	0,059	0,162	0,178	0,732	0,494	0,121	0,074
409	13,6	0,647	0,535	0,329	0,146	0,52	0,054	0,574	0,684	0,125	0,352	0,093	0,061	0,059	0,162	0,178	0,732	0,494	0,121	0,074
410	13,63333333	0,649	0,536	0,328	0,146	0,521	0,055	0,575	0,685	0,125	0,352	0,093	0,061	0,059	0,162	0,179	0,731	0,495	0,122	0,075
411	13,66666667	0,648	0,537	0,329	0,146	0,521	0,055	0,573	0,685	0,125	0,354	0,093	0,061	0,059	0,161	0,179	0,737	0,495	0,122	0,075
412	13,7	0,65	0,539	0,328	0,147	0,522	0,055	0,576	0,687	0,124	0,355	0,093	0,061	0,059	0,162	0,179	0,736	0,496	0,121	0,074
413	13,73333333	0,653	0,539	0,328	0,147	0,524	0,055	0,577	0,689	0,125	0,355	0,093	0,061	0,059	0,163	0,18	0,741	0,497	0,122	0,075
414	13,76666667	0,654	0,539	0,329	0,147	0,524	0,055	0,577	0,689	0,126	0,355	0,093	0,061	0,059	0,163	0,18	0,741	0,496	0,122	0,075
415	13,8	0,652	0,539	0,33	0,147	0,523	0,054	0,579	0,691	0,126	0,357	0,093	0,061	0,059	0,163	0,181	0,743	0,498	0,123	0,075
416	13,83333333	0,653	0,541	0,33	0,147	0,524	0,055	0,579	0,692	0,126	0,356	0,093	0,062	0,059	0,164	0,18	0,743	0,498	0,122	0,075
417	13,86666667	0,656	0,542	0,332	0,147	0,526	0,055	0,579	0,695	0,127	0,357	0,093	0,062	0,059	0,164	0,18	0,744	0,498	0,123	0,075
418	13,9	0,655	0,54	0,331	0,148	0,526	0,055	0,578	0,694	0,127	0,358	0,093	0,062	0,059	0,165	0,181	0,741	0,498	0,123	0,075
419	13,93333333	0,656	0,542	0,332	0,148	0,525	0,055	0,579	0,693	0,128	0,358	0,093	0,062	0,059	0,165	0,182	0,744	0,499	0,123	0,075
420	13,96666667	0,659	0,542	0,332	0,148	0,527	0,055	0,581	0,694	0,128	0,36	0,093	0,062	0,059	0,164	0,181	0,746	0,499	0,123	0,076
421	14	0,657	0,543	0,333	0,148	0,529	0,055	0,581	0,698	0,128	0,358	0,093	0,062	0,059	0,165	0,182	0,746	0,5	0,123	0,076
422	14,03333333	0,659	0,543	0,334	0,148	0,529	0,055	0,582	0,697	0,128	0,359	0,093	0,063	0,059	0,167	0,183	0,748	0,501	0,124	0,076
423	14,06666667	0,66	0,543	0,333	0,148	0,53	0,055	0,582	0,698	0,129	0,361	0,093	0,063	0,059	0,166	0,184	0,748	0,501	0,124	0,076
424	14,1	0,663	0,545	0,334	0,148	0,531	0,055	0,582	0,697	0,128	0,36	0,093	0,063	0,059	0,168	0,184	0,748	0,503	0,124	0,076
425	14,13333333	0,665	0,547	0,335	0,149	0,532	0,055	0,583	0,699	0,129	0,361	0,093	0,063	0,059	0,168	0,184	0,753	0,502	0,124	0,076
426	14,16666667	0,666	0,546	0,335	0,148	0,531	0,055	0,583	0,703	0,129	0,361	0,093	0,063	0,059	0,168	0,184	0,751	0,504	0,124	0,077
427	14,2	0,665	0,549	0,336	0,149	0,533	0,055	0,584	0,701	0,129	0,362	0,093	0,063	0,059	0,168	0,185	0,753	0,504	0,124	0,077
428	14,23333333	0,664	0,548	0,336	0,15	0,533	0,056	0,584	0,701	0,129	0,363	0,094	0,064	0,058	0,17	0,185	0,752	0,504	0,124	0,077
429	14,26666667	0,666	0,549	0,337	0,149	0,534	0,056	0,584	0,701	0,13	0,363	0,094	0,063	0,059	0,168	0,185	0,754	0,507	0,124	0,077
430	14,3	0,668	0,55	0,337	0,149	0,533	0,056	0,587	0,703	0,129	0,365	0,093	0,064	0,059	0,169	0,185	0,757	0,507	0,124	0,077
431	14,33333333	0,668	0,551	0,338	0,149	0,533	0,056	0,586	0,704	0,13	0,365	0,093	0,064	0,059	0,169	0,185	0,758	0,507	0,124	0,077
432	14,36666667	0,668	0,55	0,34	0,15	0,534	0,056	0,587	0,704	0,13	0,364	0,093	0,064	0,059	0,17	0,186	0,759	0,508	0,125	0,077
433	14,4	0,67	0,551	0,34	0,15	0,537	0,056	0,588	0,708	0,13	0,365	0,093	0,064	0,059	0,17	0,187	0,759	0,508	0,125	0,077
434	14,43333333	0,671	0,554	0,339	0,15	0,539	0,057	0,588	0,706	0,129	0,365	0,093	0,064	0,059	0,17	0,187	0,762	0,51	0,125	0,077
435	14,46666667	0,673	0,553	0,34	0,15	0,538	0,056	0,589	0,708	0,131	0,368	0,093	0,064	0,059	0,17	0,186	0,76	0,509	0,125	0,077
436	14,5	0,673	0,554	0,341	0,15	0,536	0,057	0,589	0,711	0,13	0,368	0,093	0,064	0,059	0,17	0,187	0,76	0,509	0,126	0,078
437	14,53333333	0,674	0,554	0,34	0,151	0,537	0,056	0,59	0,711	0,13	0,368	0,093	0,064	0,059	0,172	0,188	0,762	0,511	0,126	0,077
438	14,56666667	0,676	0,554	0,341	0,15	0,537	0,057	0,591	0,711	0,131	0,368	0,092	0,064	0,059	0,172	0,188	0,765	0,511	0,126	0,078
439	14,6	0,674	0,554	0,342	0,151	0,54	0,057	0,591	0,711	0,131	0,368	0,092	0,064	0,059	0,171	0,189	0,765	0,514	0,126	0,078
440	14,63333333	0,675	0,555	0,342	0,15	0,54	0,057	0,592	0,71	0,131	0,369	0,093	0,065	0,059	0,172	0,189	0,764	0,512	0,126	0,078
441	14,66666667	0,675	0,557	0,342	0,151	0,54	0,057	0,591	0,714	0,132	0,37	0,093	0,065	0,059	0,172	0,189	0,765	0,513	0,126	0,078
442	14,7	0,679	0,556	0,342	0,151	0,541	0,057	0,592	0,716	0,132	0,37	0,093	0,065	0,059	0,173	0,189	0,765	0,514	0,126	0,078
443	14,73333333	0,68	0,557	0,343	0,151	0,541	0,057	0,592	0,715	0,132	0,37	0,093	0,065	0,059	0,173	0,19	0,766	0,514	0,126	0,078
444	14,76666667	0,68	0,558	0,345	0,153	0,542	0,057	0,594	0,716	0,133	0,372	0,093	0,065	0,059	0,173	0,189	0,766	0,514	0,127	0,078
445	14,8	0,681	0,559	0,344	0,153	0,545	0,057	0,594	0,716	0,133	0,372	0,094	0,065	0,059	0,174	0,19	0,772	0,515	0,126	0,078
446	14,83333333	0,679	0,559	0,345	0,153	0,545	0,057	0,594	0,715	0,133	0,372	0,095	0,065	0,059	0,174	0,191	0,769	0,516	0,126	0,078
447	14,86666667	0,681	0,559	0,344	0,152	0,546	0,057	0,595	0,716	0,133	0,373	0,094	0,065	0,059	0,174	0,19	0,773	0,516	0,127	0,078
448	14,9	0,681	0,561	0,345	0,153	0,545	0,058	0,595	0,717	0,133	0,372	0,094	0,065	0,06	0,174	0,19	0,772	0,515	0,127	0,079
449	14,93333333	0,683	0,562	0,345	0,153	0,545	0,057	0,596	0,719	0,133	0,372	0,094	0,066	0,059	0,174	0,191	0,774	0,515	0,127	0,079
450	14,96666667	0,685	0,562	0,346	0,153	0,546	0,058	0,594	0,721	0,133	0,372	0,094	0,066	0,059	0,175	0,191	0,777	0,516	0,128	0,079
451	15	0,684	0,561	0,346	0,153	0,547	0,057	0,595	0,719	0,134	0,373	0,094	0,066	0,059	0,176	0,192	0,778	0,518	0,128	0,079
452	15,03333333	0,684	0,562	0,347	0,153	0,548	0,058	0,596	0,719	0,134	0,373	0,095	0,066	0,059	0,175	0,191	0,779	0,516	0,128	0,079
453	15,06666667	0,685	0,562	0,347	0,153	0,548	0,058	0,595	0,722	0,134	0,373	0,094	0,066	0,059	0,176	0,192	0,779	0,518	0,128	0,079
454	15,1	0,686	0,563	0,348	0,153	0,549	0,058	0,598	0,722	0,135	0,375	0,094	0,067	0,06	0,175	0,192	0,78	0,518	0,128	0,079
455	15,13333333	0,685	0,562	0,347	0,153	0,547	0,058	0,597	0,724	0,135	0,375	0,093	0,067	0,06	0,175	0,193	0,779	0,52	0,128	0,08
456	15,16666667	0,687	0,563	0,348	0,154	0,547	0,058	0,597	0,723	0,135	0,375	0,094	0,067	0,06	0,177	0,193	0,782	0,519	0,128	0,08
457	15,2	0,688	0,564	0,348	0,154	0,548	0,059	0,597	0,724	0,135	0,375	0,093	0,067	0,06	0,177	0,194	0,784	0,52	0,128	0,08
458	15,23333333	0,69	0,563	0,349	0,154	0,55	0,059	0,599	0,725	0,136	0,375	0,093	0,067	0,06	0,176	0,193	0,787	0,521	0,128	0,08
459	15,26666667	0,692	0,566	0,348	0,155	0,548	0,059	0,598	0,724	0,135	0,377	0,094	0,067	0,06	0,177	0,193	0,786	0,521	0,129	0,08
460	15,3	0,69	0,566	0,349	0,154	0,548	0,059	0,599	0,724	0,135	0,378	0,093	0,067	0,06	0,178	0,194	0,785	0,522	0,129	0,08
461	15,33333333	0,694	0,566	0,349	0,154	0,549	0,059	0,599	0,728	0,136	0,377	0,093	0,067	0,059	0,178	0,194	0,784	0,521	0,13	0,08
462	15,36666667	0,693	0,565	0,35	0,154	0,551	0,059	0,6	0,725	0,137	0,377	0,093	0,067	0,06	0,178	0,196	0,789	0,522	0,129	0,08
463	15,4	0,692	0,567	0,35	0,154	0,549	0,059	0,601	0,726	0,136	0,379	0,094	0,067	0,06	0,179	0,195	0,79	0,522	0,129	0,08
464	15,43333333	0,694	0,569	0,351	0,155	0,551	0,059	0,6	0,728	0,137	0,379	0,093	0,068	0,06	0,179	0,196	0,79	0,522	0,13	0,08
465	15,46666667	0,695	0,57	0,351	0,155	0,552	0,06	0,601	0,73	0,137	0,38	0,094	0,068	0,059	0,179	0,195	0,79	0,523	0,129	0,08
466	15,5	0,695	0,569	0,351	0,154	0,553	0,059	0,603	0,73	0,137	0,379	0,094	0,068	0,059	0,178	0,196	0,789	0,523	0,129	0,08
467	15,53333333	0,696	0,569	0,352	0,155	0,553	0,059	0,603	0,729	0,138	0,381	0,095	0,068	0,06	0,18	0,195	0,789	0,523	0,129	0,08
468	15,56666667	0,697	0,57	0,352	0,155	0,554	0,059	0,603	0,729	0,138	0,38	0,094	0,068	0,059	0,181	0,196	0,79	0,524	0,129	0,08
469	15,6	0,698	0,571	0,352	0,155	0,554	0,06	0,602	0,731	0,138	0,381	0,094	0,068	0,059	0,18	0,196	0,793	0,524	0,129	0,08
470	15,63333333	0,698	0,57	0,352	0,155	0,555	0,059	0,604	0,732	0,139	0,381	0,094	0,068	0,059	0,18	0,197	0,794	0,524	0,129	0,08
471	15,66666667	0,697	0,57	0,354	0,155	0,554	0,059	0,604	0,73	0,139	0,382	0,094	0,069	0,059	0,18	0,196	0,792	0,525	0,129	0,08
472	15,7	0,699	0,572	0,353	0,156	0,555	0,06	0,605	0,732	0,139	0,383	0,094	0,068	0,059	0,18	0,197	0,796	0,527	0,13	0,081
473	15,73333333	0,699	0,573	0,355	0,156	0,553	0,06	0,606	0,732	0,139	0,383	0,095	0,068	0,06	0,181	0,196	0,796	0,527	0,129	0,08
474	15,76666667	0,699	0,572	0,353	0,156	0,554	0,06	0,606	0,733	0,139	0,382	0,095	0,068	0,06	0,181	0,198	0,797	0,526	0,13	0,081
475	15,8	0,701	0,572	0,355	0,157	0,555	0,06	0,606	0,732	0,14	0,383	0,095	0,069	0,06	0,181	0,197	0,796	0,527	0,13	0,081
476	15,83333333	0,703	0,573	0,355	0,157	0,556	0,061	0,608	0,733	0,139	0,384	0,094	0,07	0,06	0,181	0,198	0,799	0,529	0,129	0,081
477	15,86666667	0,703	0,573	0,355	0,157	0,557	0,061	0,607	0,735	0,139	0,384	0,094	0,069	0,06	0,182	0,198	0,799	0,529	0,13	0,081
478	15,9	0,702	0,575	0,355	0,156	0,557	0,061	0,607	0,734	0,14	0,385	0,094	0,07	0,06	0,183	0,198	0,8	0,529	0,13	0,082
479	15,93333333	0,704	0,575	0,355	0,156	0,557	0,061	0,609	0,735	0,14	0,384	0,094	0,069	0,06	0,183	0,2	0,802	0,529	0,132	0,082
480	15,96666667	0,705	0,576	0,356	0,156	0,558	0,061	0,609	0,737	0,139	0,384	0,094	0,07	0,06	0,183	0,2	0,801	0,531	0,131	0,082
481	16	0,704	0,576	0,358	0,157	0,557	0,061	0,609	0,735	0,14	0,385	0,094	0,07	0,06	0,184	0,2	0,803	0,529	0,131	0,082
482	16,03333333	0,706	0,576	0,357	0,156	0,557	0,061	0,609	0,738	0,139	0,386	0,094	0,07	0,06	0,184	0,201	0,804	0,531	0,132	0,082
483	16,06666667	0,706	0,577	0,358	0,157	0,558	0,061	0,609	0,739	0,139	0,386	0,094	0,07	0,06	0,184	0,2	0,803	0,532	0,132	0,082
484	16,1	0,707	0,577	0,358	0,157	0,559	0,061	0,61	0,739	0,14	0,387	0,094	0,07	0,06	0,184	0,202	0,806	0,531	0,131	0,082
485	16,13333333	0,707	0,577	0,357	0,158	0,557	0,061	0,61	0,738	0,141	0,386	0,094	0,07	0,059	0,184	0,201	0,806	0,532	0,132	0,082
486	16,16666667	0,708	0,578	0,358	0,157	0,56	0,062	0,611	0,738	0,141	0,386	0,094	0,07	0,06	0,184	0,201	0,806	0,533	0,132	0,082
487	16,2	0,707	0,578	0,358	0,157	0,56	0,062	0,611	0,741	0,141	0,386	0,094	0,07	0,06	0,185	0,201	0,808	0,533	0,132	0,082
488	16,23333333	0,708	0,578	0,36	0,157	0,56	0,062	0,612	0,741	0,141	0,388	0,094	0,07	0,06	0,185	0,202	0,81	0,534	0,132	0,082
489	16,26666667	0,708	0,58	0,361	0,158	0,559	0,062	0,612	0,739	0,142	0,387	0,094	0,07	0,06	0,184	0,203	0,811	0,534	0,132	0,082
490	16,3	0,71	0,581	0,36	0,158	0,56	0,062	0,613	0,741	0,142	0,388	0,094	0,07	0,06	0,185	0,203	0,812	0,535	0,132	0,083
491	16,33333333	0,71	0,583	0,361	0,158	0,561	0,062	0,612	0,741	0,142	0,389	0,094	0,07	0,06	0,186	0,203	0,811	0,534	0,132	0,083
492	16,36666667	0,71	0,581	0,361	0,158	0,561	0,062	0,614	0,742	0,142	0,39	0,095	0,07	0,06	0,186	0,203	0,813	0,534	0,133	0,083
493	16,4	0,712	0,583	0,361	0,159	0,561	0,062	0,615	0,741	0,142	0,389	0,095	0,07	0,059	0,186	0,202	0,815	0,534	0,133	0,083
494	16,43333333	0,714	0,584	0,361	0,159	0,562	0,062	0,614	0,742	0,142	0,389	0,096	0,071	0,06	0,186	0,202	0,815	0,536	0,133	0,083
495	16,46666667	0,714	0,583	0,361	0,158	0,561	0,062	0,614	0,743	0,143	0,389	0,094	0,071	0,06	0,186	0,203	0,818	0,537	0,133	0,083
496	16,5	0,715	0,584	0,362	0,159	0,561	0,062	0,615	0,742	0,143	0,391	0,095	0,072	0,06	0,186	0,203	0,816	0,537	0,133	0,083
497	16,53333333	0,715	0,585	0,364	0,16	0,562	0,063	0,616	0,744	0,143	0,391	0,095	0,071	0,06	0,187	0,203	0,819	0,537	0,133	0,083
498	16,56666667	0,716	0,585	0,363	0,159	0,562	0,063	0,617	0,744	0,143	0,391	0,095	0,072	0,06	0,186	0,203	0,817	0,538	0,134	0,084
499	16,6	0,715	0,587	0,366	0,16	0,562	0,063	0,617	0,744	0,143	0,391	0,094	0,072	0,06	0,187	0,203	0,819	0,537	0,133	0,084
500	16,63333333	0,715	0,587	0,363	0,16	0,564	0,062	0,617	0,745	0,143	0,392	0,095	0,072	0,06	0,188	0,204	0,822	0,538	0,134	0,084
501	16,66666667	0,718	0,586	0,363	0,16	0,564	0,063	0,617	0,748	0,143	0,391	0,095	0,072	0,06	0,189	0,204	0,821	0,538	0,134	0,083
502	16,7	0,717	0,587	0,364	0,161	0,564	0,062	0,619	0,745	0,143	0,393	0,095	0,072	0,06	0,189	0,204	0,823	0,539	0,134	0,083
503	16,73333333	0,719	0,587	0,366	0,16	0,565	0,062	0,619	0,746	0,143	0,394	0,094	0,071	0,06	0,189	0,203	0,824	0,539	0,134	0,083
504	16,76666667	0,72	0,588	0,364	0,16	0,565	0,062	0,619	0,748	0,143	0,395	0,095	0,072	0,061	0,189	0,204	0,823	0,542	0,134	0,084
505	16,8	0,719	0,589	0,365	0,161	0,565	0,062	0,618	0,748	0,144	0,394	0,095	0,072	0,06	0,189	0,205	0,824	0,539	0,134	0,084
506	16,83333333	0,72	0,59	0,365	0,161	0,567	0,063	0,62	0,75	0,144	0,395	0,094	0,072	0,06	0,188	0,206	0,826	0,541	0,134	0,084
507	16,86666667	0,72	0,589	0,364	0,161	0,566	0,063	0,619	0,75	0,145	0,394	0,095	0,072	0,06	0,189	0,206	0,824	0,542	0,134	0,084
508	16,9	0,722	0,591	0,368	0,162	0,568	0,064	0,621	0,752	0,145	0,395	0,095	0,072	0,06	0,189	0,206	0,827	0,543	0,134	0,084
509	16,93333333	0,72	0,591	0,365	0,162	0,568	0,063	0,623	0,751	0,146	0,395	0,094	0,073	0,06	0,189	0,206	0,828	0,543	0,135	0,085
510	16,96666667	0,72	0,591	0,368	0,162	0,57	0,064	0,621	0,754	0,146	0,395	0,095	0,073	0,061	0,19	0,208	0,828	0,544	0,135	0,085
511	17	0,723	0,591	0,368	0,162	0,568	0,064	0,622	0,754	0,145	0,396	0,094	0,073	0,061	0,19	0,208	0,83	0,544	0,135	0,085
512	17,03333333	0,724	0,592	0,368	0,162	0,57	0,064	0,622	0,755	0,146	0,396	0,094	0,073	0,06	0,19	0,208	0,829	0,544	0,135	0,085
513	17,06666667	0,724	0,592	0,368	0,162	0,569	0,065	0,625	0,755	0,145	0,397	0,095	0,073	0,06	0,19	0,209	0,83	0,545	0,136	0,085
514	17,1	0,726	0,593	0,37	0,163	0,57	0,064	0,625	0,756	0,145	0,397	0,094	0,073	0,06	0,193	0,209	0,83	0,545	0,136	0,085
515	17,13333333	0,723	0,593	0,37	0,162	0,572	0,065	0,624	0,754	0,146	0,397	0,094	0,073	0,06	0,192	0,21	0,831	0,546	0,136	0,085
516	17,16666667	0,725	0,594	0,37	0,163	0,57	0,065	0,625	0,755	0,145	0,398	0,095	0,073	0,06	0,192	0,209	0,832	0,547	0,136	0,085
517	17,2	0,725	0,594	0,37	0,163	0,57	0,065	0,626	0,755	0,146	0,399	0,095	0,073	0,06	0,192	0,21	0,833	0,546	0,136	0,085
518	17,23333333	0,726	0,593	0,369	0,163	0,571	0,065	0,626	0,755	0,145	0,399	0,095	0,073	0,06	0,192	0,209	0,835	0,546	0,137	0,085
519	17,26666667	0,727	0,596	0,371	0,163	0,571	0,065	0,627	0,756	0,146	0,399	0,095	0,074	0,06	0,192	0,21	0,833	0,547	0,137	0,085
520	17,3	0,728	0,595	0,371	0,163	0,574	0,065	0,627	0,758	0,146	0,399	0,096	0,074	0,06	0,192	0,21	0,835	0,549	0,136	0,085
521	17,33333333	0,731	0,594	0,371	0,163	0,571	0,065	0,628	0,758	0,146	0,399	0,095	0,074	0,06	0,193	0,211	0,836	0,549	0,137	0,085
522	17,36666667	0,732	0,597	0,372	0,163	0,572	0,065	0,627	0,757	0,146	0,4	0,096	0,074	0,06	0,193	0,211	0,837	0,548	0,137	0,086
523	17,4	0,732	0,595	0,371	0,164	0,572	0,065	0,628	0,757	0,146	0,4	0,096	0,074	0,06	0,193	0,212	0,836	0,548	0,137	0,086
524	17,43333333	0,732	0,597	0,371	0,163	0,574	0,065	0,629	0,76	0,146	0,4	0,096	0,074	0,06	0,193	0,212	0,839	0,549	0,136	0,086
525	17,46666667	0,73	0,597	0,372	0,164	0,573	0,064	0,631	0,759	0,146	0,4	0,095	0,074	0,06	0,193	0,212	0,839	0,549	0,137	0,086
526	17,5	0,735	0,597	0,37	0,164	0,574	0,065	0,629	0,76	0,147	0,401	0,095	0,074	0,061	0,193	0,213	0,844	0,55	0,136	0,086
527	17,53333333	0,736	0,598	0,37	0,163	0,575	0,065	0,631	0,761	0,147	0,402	0,095	0,074	0,06	0,193	0,213	0,841	0,55	0,137	0,086
528	17,56666667	0,733	0,597	0,37	0,163	0,574	0,065	0,631	0,761	0,147	0,402	0,095	0,074	0,06	0,194	0,212	0,845	0,551	0,137	0,086
529	17,6	0,735	0,6	0,372	0,164	0,576	0,066	0,632	0,762	0,148	0,402	0,096	0,074	0,061	0,193	0,213	0,842	0,551	0,137	0,086
530	17,63333333	0,736	0,6	0,371	0,164	0,575	0,065	0,632	0,763	0,148	0,403	0,095	0,074	0,061	0,194	0,212	0,844	0,551	0,137	0,086
531	17,66666667	0,736	0,599	0,374	0,164	0,577	0,065	0,634	0,762	0,147	0,404	0,095	0,075	0,061	0,195	0,213	0,845	0,552	0,137	0,086
532	17,7	0,738	0,6	0,373	0,164	0,575	0,065	0,634	0,763	0,149	0,404	0,095	0,075	0,061	0,195	0,213	0,845	0,552	0,137	0,086
533	17,73333333	0,738	0,603	0,373	0,164	0,577	0,065	0,634	0,765	0,148	0,404	0,095	0,075	0,061	0,195	0,214	0,844	0,553	0,138	0,087
534	17,76666667	0,739	0,602	0,375	0,165	0,576	0,065	0,635	0,763	0,149	0,405	0,096	0,075	0,061	0,195	0,214	0,845	0,553	0,137	0,086
535	17,8	0,741	0,603	0,375	0,164	0,578	0,065	0,635	0,767	0,149	0,405	0,095	0,075	0,061	0,196	0,215	0,848	0,554	0,138	0,086
536	17,83333333	0,74	0,603	0,375	0,164	0,577	0,065	0,636	0,765	0,149	0,405	0,095	0,075	0,061	0,196	0,214	0,845	0,552	0,138	0,086
537	17,86666667	0,741	0,602	0,375	0,165	0,578	0,065	0,635	0,765	0,149	0,405	0,095	0,076	0,061	0,197	0,214	0,848	0,555	0,138	0,086
538	17,9	0,742	0,604	0,376	0,165	0,578	0,065	0,637	0,766	0,15	0,406	0,095	0,076	0,061	0,197	0,216	0,849	0,553	0,138	0,086
539	17,93333333	0,743	0,605	0,375	0,165	0,579	0,066	0,637	0,77	0,15	0,406	0,095	0,075	0,061	0,198	0,214	0,849	0,554	0,138	0,087
540	17,96666667	0,743	0,604	0,377	0,165	0,578	0,066	0,639	0,768	0,15	0,406	0,095	0,076	0,061	0,197	0,217	0,851	0,555	0,139	0,087
541	18	0,743	0,606	0,377	0,166	0,579	0,066	0,639	0,772	0,15	0,407	0,095	0,076	0,061	0,198	0,216	0,852	0,555	0,138	0,087
542	18,03333333	0,746	0,605	0,377	0,166	0,581	0,066	0,639	0,771	0,15	0,407	0,095	0,076	0,061	0,197	0,217	0,853	0,556	0,139	0,088
543	18,06666667	0,747	0,606	0,377	0,165	0,582	0,066	0,64	0,772	0,151	0,407	0,095	0,077	0,061	0,199	0,217	0,853	0,557	0,139	0,087
544	18,1	0,747	0,606	0,378	0,166	0,582	0,066	0,64	0,773	0,15	0,407	0,096	0,077	0,061	0,199	0,218	0,853	0,558	0,139	0,087
545	18,13333333	0,748	0,608	0,378	0,167	0,583	0,066	0,64	0,771	0,15	0,408	0,096	0,077	0,061	0,2	0,218	0,856	0,558	0,139	0,088
546	18,16666667	0,748	0,607	0,38	0,166	0,583	0,066	0,64	0,772	0,15	0,408	0,096	0,077	0,061	0,2	0,219	0,857	0,559	0,14	0,088
547	18,2	0,751	0,608	0,378	0,166	0,583	0,066	0,641	0,773	0,151	0,409	0,096	0,077	0,061	0,199	0,217	0,859	0,559	0,14	0,088
548	18,23333333	0,749	0,608	0,38	0,167	0,583	0,066	0,642	0,774	0,15	0,409	0,096	0,077	0,061	0,2	0,218	0,858	0,559	0,14	0,088
549	18,26666667	0,754	0,61	0,379	0,166	0,583	0,066	0,643	0,773	0,15	0,41	0,097	0,077	0,061	0,2	0,22	0,86	0,56	0,14	0,088
550	18,3	0,752	0,61	0,38	0,167	0,585	0,067	0,642	0,776	0,15	0,408	0,095	0,077	0,061	0,201	0,22	0,859	0,561	0,14	0,089
551	18,33333333	0,753	0,61	0,381	0,167	0,584	0,066	0,644	0,778	0,151	0,41	0,096	0,077	0,061	0,201	0,22	0,861	0,561	0,141	0,089
552	18,36666667	0,754	0,611	0,38	0,167	0,585	0,067	0,645	0,78	0,151	0,41	0,095	0,077	0,062	0,201	0,22	0,862	0,562	0,141	0,089
553	18,4	0,758	0,61	0,381	0,167	0,585	0,067	0,645	0,777	0,151	0,411	0,096	0,077	0,062	0,201	0,22	0,861	0,563	0,141	0,089
554	18,43333333	0,757	0,613	0,381	0,168	0,586	0,067	0,646	0,78	0,152	0,411	0,096	0,077	0,062	0,201	0,221	0,864	0,563	0,141	0,089
555	18,46666667	0,756	0,615	0,381	0,167	0,586	0,068	0,648	0,781	0,152	0,412	0,096	0,077	0,062	0,202	0,221	0,864	0,563	0,141	0,089
556	18,5	0,761	0,614	0,381	0,168	0,587	0,068	0,646	0,781	0,152	0,412	0,095	0,077	0,062	0,202	0,221	0,865	0,563	0,142	0,09
557	18,53333333	0,759	0,614	0,381	0,168	0,587	0,067	0,646	0,78	0,152	0,413	0,095	0,077	0,062	0,202	0,222	0,865	0,565	0,142	0,09
558	18,56666667	0,761	0,615	0,383	0,167	0,589	0,068	0,65	0,781	0,152	0,413	0,095	0,078	0,062	0,202	0,222	0,867	0,564	0,141	0,09
559	18,6	0,765	0,618	0,382	0,168	0,587	0,068	0,648	0,781	0,153	0,412	0,096	0,078	0,062	0,202	0,222	0,868	0,564	0,141	0,09
560	18,63333333	0,761	0,617	0,383	0,168	0,589	0,068	0,648	0,784	0,152	0,413	0,096	0,078	0,062	0,203	0,223	0,868	0,565	0,142	0,09
561	18,66666667	0,769	0,62	0,384	0,168	0,59	0,068	0,65	0,784	0,153	0,413	0,096	0,078	0,062	0,202	0,223	0,87	0,566	0,142	0,09
562	18,7	0,769	0,62	0,383	0,168	0,59	0,068	0,651	0,786	0,153	0,414	0,095	0,078	0,062	0,203	0,224	0,87	0,568	0,142	0,09
563	18,73333333	0,769	0,619	0,384	0,168	0,59	0,068	0,651	0,784	0,153	0,415	0,096	0,078	0,062	0,204	0,223	0,87	0,567	0,142	0,09
564	18,76666667	0,77	0,62	0,385	0,168	0,589	0,068	0,651	0,787	0,153	0,414	0,096	0,078	0,062	0,203	0,225	0,872	0,568	0,142	0,09
565	18,8	0,77	0,62	0,384	0,169	0,59	0,068	0,652	0,786	0,153	0,414	0,096	0,078	0,062	0,204	0,225	0,873	0,567	0,143	0,09
566	18,83333333	0,771	0,623	0,385	0,169	0,591	0,068	0,651	0,787	0,154	0,414	0,096	0,078	0,062	0,205	0,226	0,874	0,569	0,142	0,09
567	18,86666667	0,774	0,622	0,386	0,169	0,592	0,068	0,652	0,788	0,154	0,415	0,096	0,078	0,062	0,205	0,226	0,877	0,569	0,143	0,09
568	18,9	0,774	0,624	0,385	0,169	0,593	0,068	0,654	0,788	0,153	0,414	0,097	0,078	0,062	0,205	0,227	0,876	0,57	0,143	0,091
569	18,93333333	0,776	0,623	0,385	0,169	0,591	0,068	0,653	0,79	0,154	0,415	0,096	0,078	0,062	0,205	0,227	0,876	0,57	0,143	0,09
570	18,96666667	0,773	0,624	0,386	0,169	0,593	0,068	0,653	0,79	0,154	0,415	0,096	0,079	0,062	0,205	0,229	0,878	0,569	0,143	0,09
571	19	0,778	0,625	0,386	0,169	0,592	0,068	0,653	0,79	0,154	0,415	0,096	0,079	0,062	0,207	0,228	0,881	0,571	0,143	0,091
572	19,03333333	0,776	0,627	0,387	0,169	0,594	0,069	0,656	0,792	0,154	0,416	0,096	0,079	0,062	0,206	0,23	0,879	0,571	0,143	0,091
573	19,06666667	0,779	0,628	0,387	0,169	0,594	0,068	0,656	0,791	0,155	0,417	0,097	0,078	0,062	0,206	0,229	0,882	0,57	0,143	0,091
574	19,1	0,779	0,628	0,388	0,17	0,595	0,068	0,655	0,793	0,155	0,416	0,096	0,079	0,062	0,208	0,229	0,882	0,573	0,143	0,09
575	19,13333333	0,778	0,628	0,387	0,169	0,593	0,068	0,656	0,794	0,155	0,417	0,096	0,079	0,063	0,208	0,23	0,886	0,572	0,143	0,091
576	19,16666667	0,78	0,628	0,388	0,169	0,594	0,069	0,655	0,792	0,155	0,418	0,097	0,078	0,063	0,208	0,231	0,885	0,573	0,143	0,091
577	19,2	0,781	0,63	0,388	0,17	0,596	0,069	0,656	0,795	0,155	0,419	0,097	0,079	0,063	0,208	0,232	0,887	0,574	0,144	0,091
578	19,23333333	0,782	0,63	0,388	0,17	0,596	0,069	0,657	0,796	0,156	0,418	0,097	0,079	0,063	0,209	0,234	0,887	0,573	0,144	0,091
579	19,26666667	0,781	0,63	0,389	0,17	0,597	0,069	0,658	0,796	0,155	0,419	0,097	0,079	0,063	0,208	0,234	0,888	0,573	0,144	0,092
580	19,3	0,783	0,63	0,389	0,17	0,598	0,069	0,656	0,795	0,156	0,419	0,097	0,08	0,063	0,209	0,234	0,887	0,574	0,144	0,091
581	19,33333333	0,785	0,631	0,388	0,17	0,596	0,069	0,658	0,796	0,156	0,419	0,097	0,08	0,062	0,209	0,235	0,89	0,575	0,145	0,092
582	19,36666667	0,784	0,631	0,389	0,17	0,598	0,069	0,658	0,798	0,157	0,419	0,097	0,08	0,063	0,209	0,236	0,891	0,576	0,145	0,091
583	19,4	0,786	0,632	0,39	0,17	0,6	0,069	0,659	0,797	0,156	0,419	0,098	0,08	0,063	0,209	0,236	0,89	0,575	0,145	0,092
584	19,43333333	0,786	0,632	0,391	0,171	0,598	0,069	0,658	0,798	0,157	0,419	0,098	0,08	0,063	0,209	0,238	0,891	0,575	0,145	0,092
585	19,46666667	0,788	0,633	0,391	0,171	0,598	0,069	0,66	0,799	0,156	0,42	0,098	0,08	0,063	0,209	0,237	0,891	0,575	0,145	0,091
586	19,5	0,789	0,633	0,39	0,171	0,601	0,069	0,66	0,802	0,157	0,42	0,098	0,08	0,063	0,21	0,238	0,895	0,575	0,145	0,092
587	19,53333333	0,789	0,635	0,39	0,171	0,601	0,07	0,661	0,8	0,157	0,421	0,098	0,08	0,063	0,212	0,239	0,895	0,577	0,145	0,092
588	19,56666667	0,79	0,634	0,391	0,171	0,601	0,07	0,66	0,802	0,158	0,42	0,098	0,08	0,063	0,212	0,239	0,895	0,576	0,145	0,092
589	19,6	0,794	0,636	0,391	0,17	0,602	0,07	0,662	0,801	0,158	0,421	0,098	0,08	0,064	0,213	0,24	0,896	0,576	0,145	0,092
590	19,63333333	0,794	0,635	0,392	0,171	0,603	0,07	0,662	0,802	0,158	0,421	0,098	0,081	0,063	0,213	0,241	0,895	0,577	0,146	0,092
591	19,66666667	0,793	0,635	0,392	0,171	0,602	0,07	0,663	0,804	0,158	0,421	0,099	0,08	0,063	0,213	0,241	0,898	0,577	0,146	0,092
592	19,7	0,795	0,636	0,392	0,171	0,602	0,07	0,662	0,804	0,158	0,421	0,098	0,081	0,064	0,214	0,242	0,9	0,578	0,146	0,092
593	19,73333333	0,796	0,637	0,393	0,172	0,602	0,07	0,664	0,803	0,158	0,421	0,099	0,08	0,064	0,214	0,242	0,899	0,578	0,146	0,092
594	19,76666667	0,798	0,64	0,393	0,171	0,602	0,07	0,664	0,806	0,158	0,422	0,099	0,081	0,064	0,213	0,244	0,901	0,578	0,146	0,093
595	19,8	0,798	0,638	0,394	0,172	0,602	0,07	0,662	0,806	0,158	0,422	0,099	0,081	0,064	0,215	0,244	0,901	0,579	0,146	0,093
596	19,83333333	0,798	0,639	0,393	0,172	0,603	0,07	0,663	0,806	0,159	0,422	0,099	0,081	0,064	0,215	0,245	0,901	0,578	0,146	0,092
597	19,86666667	0,801	0,639	0,394	0,172	0,603	0,07	0,664	0,807	0,159	0,421	0,099	0,081	0,064	0,215	0,245	0,904	0,58	0,147	0,092
598	19,9	0,8	0,639	0,394	0,171	0,604	0,07	0,665	0,806	0,159	0,423	0,099	0,081	0,064	0,215	0,245	0,905	0,579	0,147	0,093
599	19,93333333	0,801	0,641	0,394	0,172	0,605	0,07	0,665	0,808	0,159	0,423	0,099	0,081	0,064	0,215	0,247	0,904	0,58	0,147	0,093
600	19,96666667	0,802	0,64	0,395	0,172	0,605	0,07	0,664	0,81	0,159	0,423	0,099	0,081	0,064	0,216	0,247	0,905	0,58	0,147	0,093
601	20	0,804	0,641	0,395	0,172	0,606	0,07	0,664	0,808	0,159	0,423	0,099	0,081	0,064	0,216	0,247	0,907	0,58	0,147	0,093
602	20,03333333	0,808	0,641	0,396	0,172	0,606	0,071	0,667	0,81	0,159	0,424	0,099	0,081	0,064	0,216	0,249	0,908	0,581	0,147	0,093
603	20,06666667	0,807	0,642	0,396	0,172	0,605	0,071	0,665	0,809	0,159	0,424	0,099	0,081	0,064	0,216	0,249	0,907	0,582	0,147	0,093
604	20,1	0,807	0,643	0,396	0,171	0,607	0,07	0,666	0,812	0,159	0,425	0,1	0,081	0,064	0,217	0,249	0,909	0,581	0,147	0,093
605	20,13333333	0,807	0,643	0,396	0,172	0,606	0,071	0,666	0,811	0,159	0,425	0,1	0,081	0,064	0,217	0,249	0,908	0,582	0,147	0,093
606	20,16666667	0,809	0,643	0,396	0,172	0,606	0,071	0,666	0,812	0,159	0,424	0,1	0,081	0,065	0,217	0,25	0,911	0,581	0,147	0,093
607	20,2	0,809	0,644	0,397	0,172	0,606	0,071	0,666	0,815	0,159	0,425	0,1	0,081	0,064	0,218	0,25	0,91	0,582	0,148	0,094
608	20,23333333	0,813	0,643	0,398	0,173	0,607	0,071	0,668	0,815	0,159	0,425	0,1	0,081	0,065	0,218	0,251	0,913	0,581	0,147	0,093
609	20,26666667	0,812	0,644	0,397	0,172	0,608	0,071	0,667	0,814	0,159	0,425	0,1	0,082	0,065	0,218	0,253	0,913	0,583	0,147	0,093
610	20,3	0,813	0,643	0,397	0,172	0,607	0,071	0,669	0,816	0,159	0,426	0,1	0,081	0,065	0,218	0,252	0,912	0,582	0,148	0,093
611	20,33333333	0,814	0,645	0,398	0,172	0,607	0,071	0,67	0,816	0,159	0,426	0,1	0,082	0,065	0,219	0,252	0,914	0,584	0,148	0,093
612	20,36666667	0,815	0,644	0,399	0,172	0,608	0,071	0,668	0,815	0,159	0,425	0,1	0,082	0,066	0,219	0,252	0,914	0,584	0,148	0,094
613	20,4	0,815	0,645	0,399	0,173	0,608	0,071	0,671	0,817	0,16	0,426	0,1	0,082	0,065	0,219	0,253	0,915	0,584	0,148	0,094
614	20,43333333	0,817	0,646	0,399	0,173	0,609	0,071	0,672	0,818	0,16	0,426	0,1	0,082	0,065	0,219	0,256	0,916	0,584	0,149	0,094
615	20,46666667	0,818	0,645	0,399	0,172	0,608	0,071	0,672	0,82	0,16	0,427	0,1	0,082	0,066	0,221	0,255	0,917	0,583	0,148	0,094
616	20,5	0,821	0,647	0,401	0,173	0,608	0,071	0,671	0,818	0,16	0,427	0,1	0,081	0,066	0,221	0,255	0,918	0,584	0,149	0,094
617	20,53333333	0,82	0,647	0,4	0,173	0,608	0,071	0,671	0,821	0,16	0,427	0,101	0,082	0,066	0,221	0,257	0,918	0,584	0,149	0,094
618	20,56666667	0,822	0,647	0,4	0,173	0,608	0,071	0,673	0,819	0,16	0,428	0,101	0,082	0,066	0,222	0,258	0,918	0,585	0,149	0,093
619	20,6	0,823	0,648	0,4	0,173	0,608	0,071	0,675	0,821	0,16	0,429	0,101	0,082	0,065	0,222	0,257	0,921	0,586	0,149	0,094
620	20,63333333	0,821	0,647	0,4	0,172	0,609	0,071	0,674	0,82	0,16	0,429	0,101	0,082	0,066	0,222	0,258	0,922	0,585	0,149	0,093
621	20,66666667	0,825	0,647	0,4	0,173	0,609	0,071	0,675	0,823	0,161	0,428	0,101	0,082	0,066	0,223	0,259	0,922	0,587	0,149	0,093
622	20,7	0,823	0,649	0,401	0,173	0,609	0,071	0,675	0,824	0,16	0,429	0,101	0,082	0,065	0,223	0,259	0,921	0,586	0,149	0,094
623	20,73333333	0,825	0,648	0,402	0,173	0,611	0,071	0,675	0,824	0,161	0,429	0,101	0,082	0,066	0,224	0,259	0,924	0,586	0,149	0,094
624	20,76666667	0,827	0,648	0,402	0,173	0,61	0,071	0,673	0,823	0,16	0,43	0,101	0,082	0,066	0,223	0,261	0,922	0,586	0,15	0,094
625	20,8	0,827	0,649	0,403	0,173	0,61	0,071	0,674	0,824	0,16	0,428	0,102	0,082	0,066	0,224	0,26	0,923	0,587	0,15	0,094
626	20,83333333	0,827	0,651	0,402	0,173	0,61	0,071	0,675	0,825	0,16	0,429	0,102	0,082	0,066	0,226	0,262	0,923	0,587	0,149	0,094
627	20,86666667	0,827	0,652	0,403	0,173	0,61	0,072	0,674	0,827	0,161	0,429	0,101	0,082	0,066	0,226	0,263	0,925	0,586	0,15	0,094
628	20,9	0,831	0,65	0,403	0,173	0,611	0,071	0,676	0,826	0,161	0,429	0,102	0,082	0,066	0,226	0,265	0,925	0,586	0,15	0,094
629	20,93333333	0,829	0,652	0,403	0,173	0,611	0,072	0,676	0,827	0,161	0,429	0,102	0,082	0,066	0,226	0,265	0,926	0,587	0,149	0,094
630	20,96666667	0,831	0,653	0,404	0,173	0,611	0,072	0,676	0,829	0,161	0,431	0,102	0,082	0,066	0,226	0,266	0,927	0,586	0,149	0,094
631	21	0,833	0,653	0,404	0,174	0,611	0,071	0,675	0,827	0,161	0,431	0,102	0,082	0,066	0,227	0	0,929	0,589	0,15	0,094
632	21,03333333	0,833	0,654	0,404	0,174	0,611	0,072	0,675	0,829	0,161	0,43	0,102	0,083	0,066	0,227	0,268	0,929	0,587	0,15	0,094
633	21,06666667	0,833	0,656	0,405	0,173	0,611	0,072	0,675	0,829	0,162	0,429	0,102	0,082	0,066	0,228	0	0,927	0,589	0,15	0,094
634	21,1	0,833	0,655	0,404	0,174	0,613	0,072	0,677	0,831	0,161	0,43	0,103	0,083	0,066	0,228	0	0,929	0,589	0,15	0,095
635	21,13333333	0,835	0,656	0,405	0,174	0,612	0,072	0,678	0,83	0,161	0,43	0,103	0,083	0,066	0,228	0	0,931	0,588	0,15	0,094
636	21,16666667	0,835	0,656	0,404	0,174	0,612	0,072	0,676	0,832	0,162	0,43	0,102	0,083	0,067	0,229	0	0,929	0,589	0,15	0,094
637	21,2	0,838	0,654	0,406	0,174	0,613	0,072	0,678	0,831	0,161	0,43	0,103	0,083	0,067	0,23	0	0,93	0,59	0,15	0,095
638	21,23333333	0,837	0,656	0,409	0,174	0,612	0,072	0,677	0,831	0,161	0,431	0,103	0,083	0,067	0,23	0	0,933	0,589	0,15	0,094
639	21,26666667	0,838	0,658	0,408	0,174	0,613	0,072	0,678	0,835	0,162	0,431	0,103	0,084	0,067	0,23	0	0,932	0,589	0,15	0,094
640	21,3	0,841	0,658	0,41	0,174	0,615	0,072	0,677	0,833	0,161	0,433	0,103	0,084	0,066	0,23	0	0,934	0,589	0,15	0,096
641	21,33333333	0,843	0,658	0,41	0,174	0,614	0,072	0,677	0,833	0,162	0,432	0,103	0,084	0,067	0,23	0	0,934	0,591	0,15	0,096
642	21,36666667	0,843	0,658	0,411	0,174	0,615	0,072	0,677	0,834	0,162	0,432	0,103	0,084	0,067	0,231	0	0,933	0,591	0,15	0,095
643	21,4	0,844	0,659	0,41	0,173	0,615	0,071	0,677	0,832	0,162	0,432	0,103	0,084	0,066	0,232	0	0,932	0,591	0,15	0,096
644	21,43333333	0,843	0,659	0,41	0,174	0,614	0,072	0,678	0,834	0,162	0,433	0,104	0,084	0,067	0,232	0	0,936	0,592	0,15	0,095
645	21,46666667	0,846	0,66	0,41	0,173	0,613	0,072	0,679	0,835	0,162	0,433	0,104	0,084	0,067	0,232	0	0,933	0,592	0,15	0,095
646	21,5	0,847	0,66	0,412	0,174	0,615	0,072	0,677	0,833	0,162	0,432	0,104	0,084	0,067	0,232	0	0,936	0,591	0,15	0,096
647	21,53333333	0,846	0,66	0,413	0,174	0,616	0,072	0,678	0,833	0,161	0,432	0,104	0,084	0,067	0,235	0	0,935	0,592	0,15	0,096
648	21,56666667	0,85	0,661	0,412	0,174	0,613	0,072	0,677	0,837	0,162	0,433	0,104	0,084	0,068	0,235	0	0,934	0,593	0,15	0,096
649	21,6	0,848	0,661	0,413	0,174	0,614	0,072	0,678	0,837	0,162	0,433	0,104	0,084	0,067	0,235	0	0,936	0,591	0,15	0,096
650	21,63333333	0,848	0,661	0,413	0,174	0,616	0,072	0,679	0,837	0,163	0,433	0,104	0,084	0,068	0,236	0	0,934	0,591	0,15	0,096
651	21,66666667	0,849	0,661	0,413	0,174	0,615	0,072	0,679	0,836	0,163	0,432	0,104	0,083	0,068	0,236	0	0,937	0,594	0,151	0,096
652	21,7	0,849	0,661	0,414	0,174	0,616	0,072	0,679	0,839	0,163	0,434	0,105	0,084	0,067	0,235	0	0,937	0,594	0,151	0,096
