# Supplementary material for: Phage susceptibility testing and infectious titer determination through wide-field lensless monitoring of phage plaque growth
Source: PLoS One. 2021 Mar 23;16(3):e0248917. doi: 10.1371/journal.pone.0248917 (PMC7987195; doi:10.1371/journal.pone.0248917)
Supplement: S1 File — (ZIP) [file pone.0248917.s005.zip]

Archive with 3 entries (3 files):
- kinetic_analysis.ijm
- kinetic_analysis.txt
- notice.txt
