# Supplementary material for: Phage susceptibility testing and infectious titer determination through wide-field lensless monitoring of phage plaque growth
Source: PLoS One. 2021 Mar 23;16(3):e0248917. doi: 10.1371/journal.pone.0248917 (PMC7987195; doi:10.1371/journal.pone.0248917)
Supplement: S1 File — (ZIP) [file pone.0248917.s005.zip › kinetic_analysis.txt]

/*
 * Macro template to process multiple images in a folder
 */

#@ File (label = "Input directory", style = "directory") input
#@ File (label = "Output directory", style = "directory") output
#@ String (label = "File suffix", value = ".tif") suffix


processFolder(input);


// function to scan folders/subfolders/files to find files with correct suffix
function processFolder(input) {
Table.create("cresult");
Table.save(output+File.separator+"cresult");

	list = getFileList(input);
	list = Array.sort(list);
	for (i = 0; i < list.length; i++) {
		if(File.isDirectory(input + File.separator + list[i]))
			processFolder(input + File.separator + list[i]);
		if(endsWith(list[i], suffix))
			processFile(input, output, list[i]);
	}
}

function processFile(input, output, file) {
open(input+File.separator + file);
fileName=File.nameWithoutExtension;
directory=File.directory;

// Gaussian blur
run("Gaussian Blur...", "sigma=2 stack");

//thresholding
setAutoThreshold("Otsu dark");
setOption("BlackBackground", false);
run("Convert to Mask", "method=Otsu background=Dark calculate");
run("Open", "stack");
run("Fill Holes", "stack");

//save the binary stack file in .tif format
newImageName=fileName + "_otsu_binary.tif";
saveAs("Tiff", output+File.separator+newImageName);

//analyze particle
run("Analyze Particles...", "size=500-Infinity pixel circularity=0.6-1.00 clear summarize add stack");
//table to get number of structure detected and area
col1=Table.getColumn("Count");
col2=Table.getColumn("Total Area");

//for each plaque, the result are save to csv file
Resultsname=fileName+ "_otsu_size_.csv";
saveAs("Results", output+File.separator+Resultsname);
close("Results");

//results of count and area are put in cresult.csv table
selectWindow("cresult");
Table.setColumn("count"+file,col1);
Table.setColumn("TotalArea"+file, col2);
Table.save(output+File.separator+"cresult");

close();
	
}
