# Supplementary material for: Phage susceptibility testing and infectious titer determination through wide-field lensless monitoring of phage plaque growth
Source: PLoS One. 2021 Mar 23;16(3):e0248917. doi: 10.1371/journal.pone.0248917 (PMC7987195; doi:10.1371/journal.pone.0248917)
Supplement: S1 File — (ZIP) [file pone.0248917.s005.zip › notice.txt]

How to use kinetic_analysis macro on FIJI/Image J

BEFORE LAUCHING THE MACRO 
- For each phage plaques that have to be analyzed, create a region of interest around the phage plaque and duplicate as a stack.
- Save the stack as a .tif stack
- Put all the phage plaque stacks in the same folder which will be the input folder to select when lauching the macro

-------

- Launch the kinetic_analysis.ijm macro
- Select the input folder (with the phage plaque stacks to analyze) and the output folder in which results will be saved :
- After the macro is finished, the user can get the following files:
	- For each phage plaque stack 
		- the corresponding binary stack will be saved as a .tif stack
		- a .csv file which is the summary of the "Analyze particle" results will be created and saved
	- A .csv file as a summary of the area results for each phage plaque analyzed

--------
